# Supplementary material for: The Biomechanical, Biochemical, and Morphological Properties of 31 Human Cadaveric Upper Limb Tendons: An Open Access Data Set
Source: Orthop J Sports Med. 2026 Apr 2;14(4):23259671261425673. doi: 10.1177/23259671261425673 (PMC13051129; doi:10.1177/23259671261425673)
Supplement: sj-xlsx-2-ojs-10.1177_23259671261425673 – Supplemental material for The Biomechanical, Biochemical, and Morphological Properties of 31 Human Cadaveric Upper Limb Tendons: An Open Access Data Set [file sj-xlsx-2-ojs-10.1177_23259671261425673.xlsx]

## Sheet: Abbreviations
Title: The biomechanical, biochemical and morphological properties of 31 human cadaveric upper limb tendons: an open access dataset
Functional Region	Tissue	Abbreviation		Additional Abbreviations	Description
Shoulder	Supraspinatus	SSP		Ref.	Pairwise tissue comparisons are relative to the reference column (column C)
	Infraspinatus	IS		β	Mean pairwise difference accounting for regression model covariates
	Subscapularis	SSC			(donor age, sex, height and weight) and a random intercept term for donors
	Long head of biceps tendon	LHBT		Adj./Unadj. P	Adjusted or Unadjusted P-values
Elbow	Distal biceps	DBT		95% CI	95% confidence interval
	Brachioradialis	BrR		Highlighted Outcomes	Log-transformed coefficient. Use the exponential to convert to a percentage increase or decrease relative to the reference. Equation: ((e^β)-1)*100
	Distal triceps	DTT
Wrist	Flexor carpi radialis	FCR		Highlighted Cells	Significant pairwise difference at P < 0.05 (adjusted or unadjusted)
	Palmaris longus	PL		CSA	Cross-sectional area
	Flexor carpi ulnaris	FCU		sGAG	Sulfated glycosaminoglycan
	Extensor carpi radialis longus	ECRL
	Extensor carpi radialis brevis	ECRB
	Extensor carpi ulnaris	ECU
Fingers (2nd – 5th Digits)	Flexor digitorum superficialis-2nd digit	FDS-2
	Flexor digitorum superficialis-3rd digit	FDS-3
	Flexor digitorum superficialis-4th digit	FDS-4
	Flexor digitorum superficialis-5th digit	FDS-5
	Flexor digitorum profundus-2nd digit	FDP-2
	Flexor digitorum profundus-3rd digit	FDP-3
	Flexor digitorum profundus-4th digit	FDP-4
	Flexor digitorum profundus-5th digit	FDP-5
	Extensor indicis proprius	EIP
	Extensor digitorum communis-2nd digit	EDC-2
	Extensor digitorum communis-3rd digit	EDC-3
	Extensor digitorum communis-4th digit	EDC-4
	Extensor digitorum communis-5th digit	EDC-5
	Extensor digiti minimi	EDM
Thumb (1st Digit)	Flexor pollicis longus	FPL
	Abductor pollicis longus	APL
	Extensor pollicis brevis	EPB
	Extensor pollicis longus	EPL

## Sheet: Table A2.1 Sidak adjusted
Tissue Comparison			Free Tissue Length (mm)				Minor axis dimension (mm)				Major axis dimension(mm)				Ultrasound CSA (mm2)				sGAG content (µg/mg dry tissue)				Hydroxyproline content (µg/mg dry tissue)				Micrometer CSA (mm2)				Failure Load (N)				Ultimate Tensile Strength (MPa)				Failure Strain				Elastic Modulus (MPa)
		Ref.	𝛽	Šidák Adj. P	Šidák Adj. 95% CI		𝛽	Šidák Adj. P	Šidák Adj. 95% CI		𝛽	Šidák Adj. P	Šidák Adj. 95% CI		𝛽	Šidák Adj. P	Šidák Adj. 95% CI		𝛽	Šidák Adj. P	Šidák Adj. 95% CI		𝛽	Šidák Adj. P	Šidák Adj. 95% CI		𝛽	Šidák Adj. P	Šidák Adj. 95% CI		𝛽	Šidák Adj. P	Šidák Adj. 95% CI		𝛽	Šidák Adj. P	Šidák Adj. 95% CI		𝛽	Šidák Adj. P	Šidák Adj. 95% CI		𝛽	Šidák Adj. P	Šidák Adj. 95% CI
IS	vs	SSP	0.625	1	-35.7822	37.0322	-0.324813	1	-1.26805	0.618424	0.327425	1	-2.13868	2.79353	-0.0473323	1	-0.464894	0.37023	-2.72701	0.0019	-5.01595	-0.438058	-7.00865	1	-26.7947	12.7774	-0.0137323	1	-0.441551	0.414086	0.873258	0	0.420909	1.32561	12.5703	1	-20.6115	45.7521
SSC	vs	SSP	-1.875	1	-38.2822	34.5322	0.34459	1	-0.598648	1.28783	6.8903	0	4.42419	9.3564	0.2772	0.9903	-0.140421	0.694821	-2.76771	0.0014	-5.05666	-0.478762	-2.12374	1	-21.9098	17.6623	0.435696	0.0377	0.0077989	0.863594	1.04164	0	0.590308	1.49296	7.77532	1	-25.387	40.9377
LHBT	vs	SSP	75	0	38.5928	111.407	-3.5194	0	-4.46264	-2.57617	-20.2886	0	-22.7547	-17.8225	-2.15626	0	-2.57391	-1.73861	-3.9268	0	-6.38784	-1.46576	12.3995	0.9993	-7.3865	32.1855	-2.30645	0	-2.73436	-1.87854	-0.156281	1	-0.607025	0.294463	73.3646	0	40.2022	106.527
DBT	vs	SSP	52.5	0	16.0928	88.9072	-3.20634	0	-4.14958	-2.2631	-18.7942	0	-21.2603	-16.3281	-1.87884	0	-2.29638	-1.46131	-6.03427	0	-8.40193	-3.66661	9.56217	1	-10.2239	29.3482	-1.95956	0	-2.38732	-1.5318	0.298097	0.9923	-0.153954	0.750149	74.9998	0	41.7791	108.221
BrR	vs	SSP	85.625	0	49.2178	122.032	-4.64944	0	-5.59268	-3.7062	-19.6621	0	-22.1282	-17.196	-2.45582	0	-2.87343	-2.0382	-6.47433	0	-8.84019	-4.10847	8.13964	1	-11.6464	27.9257	-2.65413	0	-3.08207	-2.2262	-0.370177	0.3917	-0.808348	0.0679945	77.6642	0	45.4616	109.867
FCR	vs	SSP	88.125	0	51.7178	124.532	-3.60168	0	-4.54492	-2.65844	-20.1373	0	-22.6034	-17.6712	-2.16922	0	-2.58677	-1.75167	-6.63068	0	-8.99334	-4.26801	15.0108	0.7901	-4.7752	34.7968	-2.19368	0	-2.6215	-1.76585	0.220381	1	-0.217412	0.658175	88.0136	0	55.8109	120.216
PL	vs	SSP	121.25	0	84.8428	157.657	-4.95298	0	-5.89622	-4.00975	-21.8494	0	-24.3155	-19.3833	-2.97962	0	-3.39725	-2.56199	-6.01838	0	-8.30733	-3.72943	15.5689	0.6644	-4.21715	35.3549	-3.35613	0	-3.78401	-2.92826	-0.997731	0	-1.44849	-0.546973	88.97	0	55.8077	122.132
FCU	vs	SSP	120	0	83.5928	156.407	-3.4569	0	-4.40014	-2.51367	-18.18	0	-20.6461	-15.7139	-1.86309	0	-2.28074	-1.44543	-6.52138	0	-8.81033	-4.23243	14.5555	0.8742	-5.23054	34.3415	-1.95872	0	-2.38668	-1.53075	-0.0022011	1	-0.455097	0.450695	54.4353	0	21.2618	87.6089
ECRL	vs	SSP	163.75	0	127.343	200.157	-4.41716	0	-5.3604	-3.47393	-20.1759	0	-22.642	-17.7098	-2.45241	0	-2.86995	-2.03488	-6.30563	0	-8.59458	-4.01669	17.1071	0.3197	-2.6789	36.8931	-2.58053	0	-3.00836	-2.1527	-0.0882782	1	-0.526011	0.349455	95.8632	0	63.6605	128.066
ECRB	vs	SSP	100	0	63.5928	136.407	-3.57388	0	-4.51712	-2.63064	-19.7213	0	-22.1874	-17.2552	-2.09653	0	-2.51411	-1.67895	-5.36612	0	-7.65506	-3.07717	17.4771	0.2563	-2.30894	37.2631	-2.08874	0	-2.51659	-1.6609	0.195047	1	-0.243212	0.633306	76.8962	0	44.6936	109.099
ECU	vs	SSP	61.25	0	24.8428	97.6572	-3.74869	0	-4.69193	-2.80546	-19.7575	0	-22.2236	-17.2914	-2.14719	0	-2.56474	-1.72963	-2.81405	0.0019	-5.17776	-0.450325	16.1671	0.5207	-3.61888	35.9532	-2.24951	0	-2.67732	-1.8217	-0.016258	1	-0.468194	0.435678	73.5778	0	40.3254	106.83
FDS-2	vs	SSP	132.5	0	96.0928	168.907	-4.36474	0	-5.30798	-3.4215	-22.0021	0	-24.4682	-19.5359	-2.77014	0	-3.18772	-2.35256	-5.78872	0	-8.07767	-3.49977	18.3286	0.1467	-1.45743	38.1146	-2.85713	0	-3.28491	-2.42936	-0.429123	0.1068	-0.881483	0.0232371	88.8542	0	55.6723	122.036
FDS-3	vs	SSP	147.5	0	111.093	183.907	-3.55701	0	-4.534	-2.58002	-21.5044	0	-24.0592	-18.9496	-2.37972	0	-2.81238	-1.94707	-6.11849	0	-8.40744	-3.82954	32.5868	0	12.8007	52.3728	-2.32223	0	-2.75003	-1.89443	-0.0279445	1	-0.465675	0.409786	77.4701	0	45.2674	109.673
FDS-4	vs	SSP	165.625	0	129.218	202.032	-3.77929	0	-4.72253	-2.83605	-22.2744	0	-24.7405	-19.8083	-2.63227	0	-3.04981	-2.21474	-5.43054	0	-7.71949	-3.14159	25.3643	0.0003	5.57831	45.1504	-2.54731	0	-2.97512	-2.11949	-0.303911	0.9625	-0.741727	0.133905	73.9961	0	41.7935	106.199
FDS-5	vs	SSP	118.125	0	81.7178	154.532	-5.24515	0	-6.18839	-4.30191	-23.5394	0	-26.0055	-21.0733	-3.58164	0	-3.99964	-3.16364	-4.08567	0	-6.37462	-1.79672	13.323	0.9865	-6.46303	33.109	-3.91665	0	-4.34487	-3.48842	-1.56558	0	-2.00308	-1.12808	83.8656	0	51.663	116.068
FDP-2	vs	SSP	185.625	0	149.218	222.032	-3.99515	0	-4.93839	-3.05191	-21.139	0	-23.6051	-18.6729	-2.46735	0	-2.88504	-2.04967	-5.03698	0	-7.32593	-2.74804	20.4448	0.0296	0.658788	40.2308	-2.67398	0	-3.10178	-2.24618	-0.323315	0.8564	-0.761004	0.114374	82.0997	0	49.897	114.302
FDP-3	vs	SSP	153.75	0	117.343	190.157	-3.81231	0	-4.75555	-2.86908	-21.1041	0	-23.5702	-18.638	-2.39037	0	-2.80791	-1.97284	-4.67113	0	-6.96008	-2.38219	37.839	0	18.0529	57.625	-2.38075	0	-2.8086	-1.95289	-0.0578597	1	-0.4954	0.37968	81.1201	0	48.9175	113.323
FDP-4	vs	SSP	124.375	0	87.9678	160.782	-3.99869	0	-4.94193	-3.05546	-20.7455	0	-23.2116	-18.2794	-2.3827	0	-2.80037	-1.96504	-4.35212	0	-6.64107	-2.06317	24.0114	0.0013	4.22536	43.7974	-2.43041	0	-2.85825	-2.00257	-0.19127	1	-0.628767	0.246226	72.3921	0	40.1894	104.595
FDP-5	vs	SSP	161.875	0	125.468	198.282	-4.22761	0	-5.17085	-3.28437	-22.1931	0	-24.6592	-19.727	-2.7752	0	-3.19287	-2.35754	-3.15332	0	-5.44226	-0.86437	15.3088	0.7252	-4.47724	35.0948	-2.85864	0	-3.28644	-2.43085	-0.631814	0	-1.06944	-0.194192	71.5189	0	39.3162	103.722
EIP	vs	SSP	94.375	0	57.9678	130.782	-5.07742	0	-6.02066	-4.13419	-21.8545	0	-24.3206	-19.3884	-3.03556	0	-3.45324	-2.61788	-5.49965	0	-7.78859	-3.2107	0.347644	1	-19.4384	20.1337	-3.4666	0	-3.89443	-3.03877	-0.992275	0	-1.43033	-0.554222	100.981	0	68.7779	133.183
EDC-2	vs	SSP	151.25	0	114.843	187.657	-5.12444	0	-6.06768	-4.1812	-22.6416	0	-25.1077	-20.1755	-3.27399	0	-3.69178	-2.85619	-4.12173	0	-6.41068	-1.83278	3.13051	1	-16.6555	22.9165	-3.60526	0	-4.03303	-3.17749	-1.13054	0	-1.56875	-0.69234	94.1311	0	61.9284	126.334
EDC-3	vs	SSP	202.5	0	166.093	238.907	-4.4416	0	-5.38484	-3.49837	-22.2105	0	-24.6765	-19.7443	-2.84573	0	-3.26332	-2.42814	-5.2538	0	-7.54274	-2.96485	-2.407	1	-22.193	17.379	-2.99478	0	-3.42258	-2.56697	-0.528717	0.0014	-0.96627	-0.0911634	95.5909	0	63.3882	127.793
EDC-4	vs	SSP	155	0	118.593	191.407	-4.47344	0	-5.45073	-3.49615	-22.2123	0	-24.7676	-19.657	-2.8475	0	-3.2804	-2.41459	-3.66584	0	-5.95479	-1.37689	1.79151	1	-17.9945	21.5775	-3.04383	0	-3.47173	-2.61593	-0.693634	0	-1.13171	-0.25556	82.7418	0	50.5391	114.945
EDC-5	vs	SSP	108.845	0	69.463	148.227	-5.25992	0	-6.28027	-4.23956	-23.3927	0	-26.0614	-20.724	-3.59464	0	-4.04625	-3.14304	-3.4139	0	-5.87657	-0.951234	-1.3903	1	-22.7159	19.9353	-4.08461	0	-4.54803	-3.62119	-1.65237	0	-2.12036	-1.18439	97.8842	0	63.4461	132.322
EDM	vs	SSP	106.875	0	70.4678	143.282	-4.83231	0	-5.85238	-3.81225	-22.8184	0	-25.4866	-20.1502	-3.21935	0	-3.63697	-2.80173	-3.85127	0	-6.14022	-1.56232	8.00711	1	-11.7789	27.7931	-3.448	0	-3.87586	-3.02014	-0.991353	0	-1.42965	-0.553056	95.1525	0	62.9498	127.355
FPL	vs	SSP	125	0	88.5928	161.407	-3.38302	0	-4.32626	-2.43979	-21.9026	0	-24.3687	-19.4365	-2.43561	0	-2.85314	-2.01808	-5.44112	0	-7.73007	-3.15217	17.7544	0.2152	-2.03157	37.5405	-2.46066	0	-2.88845	-2.03286	-0.132342	1	-0.569909	0.305225	79.6496	0	47.4469	111.852
APL	vs	SSP	67.5	0	31.0928	103.907	-3.86455	0	-4.80779	-2.92131	-19.8319	0	-22.298	-17.3658	-2.19531	0	-2.61294	-1.77768	-5.12954	0	-7.41849	-2.84059	15.0612	0.7796	-4.72484	34.8472	-2.30654	0	-2.73439	-1.8787	-0.108165	1	-0.559938	0.343609	69.8393	0	36.5869	103.092
EPB	vs	SSP	77.5	0	41.0928	113.907	-4.80728	0	-5.75051	-3.86404	-22.8052	0	-25.2713	-20.3391	-3.11876	0	-3.5371	-2.70042	-3.15907	0	-5.44801	-0.870117	12.9197	0.9955	-6.86637	32.7057	-3.6966	0	-4.12517	-3.26804	-1.07403	0	-1.51356	-0.634489	123.282	0	91.0792	155.484
EPL	vs	SSP	119.375	0	82.9678	155.782	-4.91455	0	-5.85779	-3.97131	-21.7336	0	-24.1997	-19.2675	-2.94816	0	-3.36573	-2.5306	-4.14626	0	-6.50893	-1.7836	15.3959	0.7051	-4.39011	35.1819	-3.30343	0	-3.73125	-2.87561	-0.963354	0	-1.40208	-0.524625	80.9677	0	48.765	113.17
SSC	vs	IS	-2.5	1	-38.9072	33.9072	0.669403	0.9356	-0.273835	1.61264	6.56287	0	4.09677	9.02898	0.324532	0.7004	-0.0930424	0.742106	-0.0407043	1	-2.25077	2.16936	4.88491	1	-14.2105	23.9804	0.449429	0.0226	0.021484	0.877373	0.168378	1	-0.266128	0.602883	-4.79497	1	-36.6434	27.0534
LHBT	vs	IS	74.375	0	37.9678	110.782	-3.19459	0	-4.13783	-2.25135	-20.616	0	-23.0821	-18.1499	-2.10893	0	-2.52668	-1.69118	-1.19979	1	-3.58824	1.18866	19.4082	0.0387	0.312735	38.5036	-2.29272	0	-2.72073	-1.86471	-1.02954	0	-1.46388	-0.595198	60.7943	0	28.9459	92.6427
DBT	vs	IS	51.875	0	15.4678	88.2822	-2.88153	0	-3.82477	-1.93829	-19.1216	0	-21.5877	-16.6555	-1.83151	0	-2.24905	-1.41398	-3.30726	0	-5.59668	-1.01785	16.5708	0.3082	-2.52462	35.6663	-1.94583	0	-2.37363	-1.51802	-0.575161	0.0001	-1.00823	-0.142088	62.4295	0	30.5419	94.3171
BrR	vs	IS	85	0	48.5928	121.407	-4.32463	0	-5.26786	-3.38139	-19.9896	0	-22.4557	-17.5235	-2.40849	0	-2.8262	-1.99077	-3.74733	0	-6.0363	-1.45835	15.1483	0.6339	-3.94715	34.2437	-2.6404	0	-3.06838	-2.21243	-1.24344	0	-1.66261	-0.824257	65.0939	0	34.2545	95.9334
FCR	vs	IS	87.5	0	51.0928	123.907	-3.27687	0	-4.2201	-2.33363	-20.4647	0	-22.9308	-17.9986	-2.12189	0	-2.53952	-1.70426	-3.90367	0	-6.19262	-1.61472	22.0195	0.0038	2.92404	41.1149	-2.17995	0	-2.60778	-1.75211	-0.652877	0	-1.07206	-0.233693	75.4433	0	44.6039	106.283
PL	vs	IS	120.625	0	84.2178	157.032	-4.62817	0	-5.57141	-3.68493	-22.1769	0	-24.643	-19.7108	-2.93229	0	-3.35008	-2.5145	-3.29137	0	-5.50144	-1.0813	22.5775	0.0022	3.48208	41.673	-3.3424	0	-3.77045	-2.91435	-1.87099	0	-2.30523	-1.43675	76.3997	0	44.5513	108.248
FCU	vs	IS	119.375	0	82.9678	155.782	-3.13209	0	-4.07533	-2.18885	-18.5075	0	-20.9736	-16.0414	-1.81575	0	-2.23352	-1.39799	-3.79437	0	-6.00444	-1.58431	21.5641	0.0059	2.46869	40.6596	-1.94498	0	-2.37292	-1.51705	-0.875459	0	-1.3083	-0.442619	41.865	0.0002	9.9915	73.7386
ECRL	vs	IS	163.125	0	126.718	199.532	-4.09235	0	-5.03559	-3.14911	-20.5034	0	-22.9695	-18.0373	-2.40508	0	-2.82266	-1.98751	-3.57863	0	-5.7887	-1.36856	24.1158	0.0005	5.02033	43.2112	-2.5668	0	-2.99459	-2.13901	-0.961536	0	-1.38078	-0.542298	83.2929	0	52.4534	114.132
ECRB	vs	IS	99.375	0	62.9678	135.782	-3.24907	0	-4.19231	-2.30583	-20.0487	0	-22.5148	-17.5826	-2.0492	0	-2.46677	-1.63164	-2.63911	0.0018	-4.84918	-0.429042	24.4857	0.0003	5.39029	43.5812	-2.07501	0	-2.50281	-1.64722	-0.678211	0	-1.09737	-0.259048	64.3259	0	33.4865	95.1654
ECU	vs	IS	60.625	0	24.2178	97.0322	-3.42388	0	-4.36712	-2.48064	-20.0849	0	-22.551	-17.6188	-2.09985	0	-2.51746	-1.68225	-0.0870397	1	-2.37618	2.2021	23.1758	0.0013	4.08035	42.2712	-2.23578	0	-2.66362	-1.80794	-0.889516	0	-1.32358	-0.455453	61.0075	0	29.1263	92.8887
FDS-2	vs	IS	131.875	0	95.4678	168.282	-4.03993	0	-4.98316	-3.09669	-22.3295	0	-24.7956	-19.8634	-2.72281	0	-3.14039	-2.30523	-3.06171	0	-5.27178	-0.851646	25.3372	0.0001	6.2418	44.4327	-2.8434	0	-3.27121	-2.41559	-1.30238	0	-1.73525	-0.869507	76.2839	0	44.4461	108.122
FDS-3	vs	IS	146.875	0	110.468	183.282	-3.23219	0	-4.20919	-2.2552	-21.8318	0	-24.3867	-19.277	-2.33239	0	-2.76523	-1.89955	-3.39148	0	-5.60155	-1.18142	39.5954	0	20.5	58.6908	-2.3085	0	-2.73632	-1.88068	-0.901203	0	-1.3205	-0.481901	64.8997	0	34.0603	95.7392
FDS-4	vs	IS	165	0	128.593	201.407	-3.45448	0	-4.39771	-2.51124	-22.6019	0	-25.068	-20.1358	-2.58494	0	-3.00252	-2.16736	-2.70353	0.001	-4.9136	-0.493464	32.373	0	13.2775	51.4684	-2.53357	0	-2.96141	-2.10574	-1.17717	0	-1.59675	-0.757583	61.4258	0	30.5864	92.2653
FDS-5	vs	IS	117.5	0	81.0928	153.907	-4.92034	0	-5.86357	-3.9771	-23.8668	0	-26.3329	-21.4007	-3.53431	0	-3.95235	-3.11627	-1.35866	0.9997	-3.56873	0.851405	20.3316	0.0177	1.2362	39.4271	-3.90292	0	-4.33098	-3.47485	-2.43884	0	-2.85916	-2.01851	71.2953	0	40.4559	102.135
FDP-2	vs	IS	185	0	148.593	221.407	-3.67034	0	-4.61357	-2.7271	-21.4664	0	-23.9325	-19.0003	-2.42002	0	-2.83769	-2.00235	-2.30998	0.0244	-4.52005	-0.0999089	27.4535	0	8.35802	46.5489	-2.66025	0	-3.08804	-2.23246	-1.19657	0	-1.61612	-0.777022	69.5294	0	38.6899	100.369
FDP-3	vs	IS	153.125	0	116.718	189.532	-3.4875	0	-4.43074	-2.54426	-21.4315	0	-23.8976	-18.9654	-2.34304	0	-2.76061	-1.92548	-1.94413	0.2679	-4.1542	0.26594	44.8476	0	25.7522	63.9431	-2.36701	0	-2.79482	-1.93921	-0.931118	0	-1.35066	-0.511578	68.5499	0	37.7104	99.3893
FDP-4	vs	IS	123.75	0	87.3428	160.157	-3.67388	0	-4.61712	-2.73064	-21.0729	0	-23.539	-18.6068	-2.33537	0	-2.75309	-1.91765	-1.62512	0.8752	-3.83518	0.584954	31.02	0	11.9246	50.1155	-2.41667	0	-2.84452	-1.98883	-1.06453	0	-1.48425	-0.644808	59.8218	0	28.9823	90.6612
FDP-5	vs	IS	161.25	0	124.843	197.657	-3.9028	0	-4.84604	-2.95956	-22.5205	0	-24.9866	-20.0544	-2.72787	0	-3.14548	-2.31026	-0.426312	1	-2.63638	1.78376	22.3174	0.0029	3.222	41.4129	-2.84491	0	-3.27268	-2.41714	-1.50507	0	-1.92423	-1.08591	58.9486	0	28.1091	89.788
EIP	vs	IS	93.75	0	57.3428	130.157	-4.75261	0	-5.69585	-3.80937	-22.1819	0	-24.648	-19.7158	-2.98823	0	-3.40587	-2.57058	-2.77264	0.0006	-4.98271	-0.562572	7.3563	1	-11.7392	26.4517	-3.45287	0	-3.88078	-3.02495	-1.86553	0	-2.28511	-1.44596	88.4103	0	57.5708	119.25
EDC-2	vs	IS	150.625	0	114.218	187.032	-4.79963	0	-5.74287	-3.85639	-22.969	0	-25.4351	-20.5029	-3.22666	0	-3.64441	-2.8089	-1.39472	0.999	-3.60479	0.815346	10.1392	1	-8.95628	29.2346	-3.59153	0	-4.01936	-3.1637	-2.0038	0	-2.42326	-1.58435	81.5607	0	50.7213	112.4
EDC-3	vs	IS	201.875	0	165.468	238.282	-4.11679	0	-5.06003	-3.17355	-22.5379	0	-25.004	-20.0718	-2.7984	0	-3.216	-2.3808	-2.52679	0.0046	-4.73686	-0.316721	4.60165	1	-14.4938	23.6971	-2.98104	0	-3.40886	-2.55323	-1.40197	0	-1.82115	-0.982803	83.0206	0	52.1811	113.86
EDC-4	vs	IS	154.375	0	117.968	190.782	-4.14863	0	-5.12592	-3.17133	-22.5397	0	-25.095	-19.9844	-2.80016	0	-3.23286	-2.36746	-0.938836	1	-3.14891	1.27123	8.80016	1	-10.2953	27.8956	-3.0301	0	-3.45795	-2.60225	-1.56689	0	-1.98589	-1.1479	70.1715	0	39.3321	101.011
EDC-5	vs	IS	108.22	0	68.838	147.602	-4.9351	0	-5.95546	-3.91475	-23.7202	0	-26.3888	-21.0515	-3.54731	0	-3.99921	-3.09541	-0.686899	1	-3.0775	1.70371	5.61835	1	-15.0514	26.2881	-4.07088	0	-4.53436	-3.60739	-2.52563	0	-2.97661	-2.07464	85.314	0	52.1074	118.52
EDM	vs	IS	106.25	0	69.8428	142.657	-4.5075	0	-5.52757	-3.48743	-23.1458	0	-25.814	-20.4777	-3.17202	0	-3.58956	-2.75448	-1.12426	1	-3.33433	1.0858	15.0158	0.6668	-4.07968	34.1112	-3.43427	0	-3.86212	-3.00642	-1.86461	0	-2.28434	-1.44488	82.5822	0	51.7428	113.422
FPL	vs	IS	124.375	0	87.9678	160.782	-3.05821	0	-4.00145	-2.11497	-22.23	0	-24.6961	-19.7639	-2.38828	0	-2.80587	-1.97068	-2.71411	0.001	-4.92418	-0.504045	24.7631	0.0002	5.66766	43.8586	-2.44692	0	-2.87473	-2.01912	-1.0056	0	-1.42502	-0.586183	67.0793	0	36.2398	97.9187
APL	vs	IS	66.875	0	30.4678	103.282	-3.53974	0	-4.48298	-2.5965	-20.1593	0	-22.6254	-17.6932	-2.14798	0	-2.5656	-1.73037	-2.40253	0.0121	-4.6126	-0.192466	22.0698	0.0036	2.97439	41.1653	-2.29281	0	-2.72063	-1.86499	-0.981423	0	-1.41604	-0.546805	57.269	0	25.3878	89.1502
EPB	vs	IS	76.875	0	40.4678	113.282	-4.48246	0	-5.4257	-3.53923	-23.1327	0	-25.5987	-20.6665	-3.07143	0	-3.48982	-2.65304	-0.432059	1	-2.64213	1.77801	19.9283	0.025	0.832865	39.0237	-3.68287	0	-4.11141	-3.25433	-1.94728	0	-2.36675	-1.52782	110.712	0	79.8721	141.551
EPL	vs	IS	118.75	0	82.3428	155.157	-4.58974	0	-5.53298	-3.6465	-22.061	0	-24.5271	-19.5949	-2.90083	0	-3.31844	-2.48322	-1.41926	0.9996	-3.70821	0.869688	22.4046	0.0027	3.30912	41.5	-3.2897	0	-3.71747	-2.86192	-1.83661	0	-2.25573	-1.4175	68.3974	0	37.558	99.2369
LHBT	vs	SSC	76.875	0	40.4678	113.282	-3.86399	0	-4.80723	-2.92076	-27.1789	0	-29.645	-24.7128	-2.43346	0	-2.85116	-2.01576	-1.15909	1	-3.54753	1.22936	14.5233	0.7822	-4.57217	33.6187	-2.74215	0	-3.17005	-2.31425	-1.19792	0	-1.6302	-0.765633	65.5893	0	33.7515	97.427
DBT	vs	SSC	54.375	0	17.9678	90.7822	-3.55093	0	-4.49417	-2.6077	-25.6845	0	-28.1506	-23.2184	-2.15604	0	-2.57364	-1.73845	-3.26656	0	-5.55597	-0.977148	11.6859	0.9998	-7.40953	30.7813	-2.39526	0	-2.82312	-1.96739	-0.743538	0	-1.17731	-0.309766	67.2245	0	35.3225	99.1264
BrR	vs	SSC	87.5	0	51.0928	123.907	-4.99403	0	-5.93727	-4.05079	-26.5524	0	-29.0185	-24.0863	-2.73302	0	-3.15081	-2.31523	-3.70662	0	-5.9956	-1.41765	10.2634	1	-8.83206	29.3588	-3.08983	0	-3.51808	-2.66158	-1.41181	0	-1.83134	-0.992281	69.8889	0	39.0423	100.736
FCR	vs	SSC	90	0	53.5928	126.407	-3.94627	0	-4.88951	-3.00303	-27.0276	0	-29.4937	-24.5615	-2.44642	0	-2.86411	-2.02873	-3.86297	0	-6.15191	-1.57402	17.1346	0.2152	-1.96087	36.23	-2.62937	0	-3.0575	-2.20125	-0.821255	0	-1.24066	-0.401846	80.2383	0	49.3917	111.085
PL	vs	SSC	123.125	0	86.7178	159.532	-5.29758	0	-6.24081	-4.35434	-28.7397	0	-31.2058	-26.2736	-3.25682	0	-3.67469	-2.83895	-3.25067	0	-5.46074	-1.0406	17.6926	0.1463	-1.40282	36.7881	-3.79183	0	-4.21998	-3.36368	-2.03937	0	-2.47186	-1.60687	81.1947	0	49.357	113.032
FCU	vs	SSC	121.875	0	85.4678	158.282	-3.80149	0	-4.74473	-2.85826	-25.0703	0	-27.5364	-22.6042	-2.14028	0	-2.55806	-1.72251	-3.75367	0	-5.96374	-1.5436	16.6792	0.2884	-2.41621	35.7747	-2.39441	0	-2.82253	-1.9663	-1.04384	0	-1.47788	-0.609797	46.66	0	14.7773	78.5428
ECRL	vs	SSC	165.625	0	129.218	202.032	-4.76175	0	-5.70499	-3.81852	-27.0662	0	-29.5323	-24.6001	-2.72961	0	-3.14728	-2.31195	-3.53792	0	-5.74799	-1.32786	19.2309	0.0448	0.135421	38.3263	-3.01623	0	-3.44431	-2.58815	-1.12991	0	-1.54912	-0.710703	88.0878	0	57.2412	118.934
ECRB	vs	SSC	101.875	0	65.4678	138.282	-3.91847	0	-4.86171	-2.97523	-26.6116	0	-29.0777	-24.1455	-2.37373	0	-2.79135	-1.95611	-2.59841	0.0025	-4.80848	-0.388338	19.6008	0.033	0.505383	38.6963	-2.52444	0	-2.95248	-2.0964	-0.846589	0	-1.26577	-0.42741	69.1209	0	38.2743	99.9675
ECU	vs	SSC	63.125	0	26.7178	99.5322	-4.09328	0	-5.03652	-3.15005	-26.6478	0	-29.1139	-24.1817	-2.42439	0	-2.84208	-2.00669	-0.0463354	1	-2.33548	2.2428	18.2909	0.094	-0.804555	37.3863	-2.68521	0	-3.11328	-2.25713	-1.05789	0	-1.49156	-0.624227	65.8025	0	33.8942	97.7108
FDS-2	vs	SSC	134.375	0	97.9678	170.782	-4.70933	0	-5.65257	-3.76609	-28.8924	0	-31.3585	-26.4262	-3.04734	0	-3.46497	-2.6297	-3.02101	0.0001	-5.23108	-0.810942	20.4523	0.0159	1.35689	39.5478	-3.29283	0	-3.72073	-2.86492	-1.47076	0	-1.90376	-1.03775	81.0789	0	49.2304	112.927
FDS-3	vs	SSC	149.375	0	112.968	185.782	-3.9016	0	-4.87859	-2.92461	-28.3947	0	-30.9495	-25.8399	-2.65692	0	-3.0898	-2.22405	-3.35078	0	-5.56085	-1.14071	34.7105	0	15.6151	53.8059	-2.75793	0	-3.18599	-2.32986	-1.06958	0	-1.48853	-0.650625	69.6947	0	38.8481	100.541
FDS-4	vs	SSC	167.5	0	131.093	203.907	-4.12388	0	-5.06712	-3.18064	-29.1647	0	-31.6308	-26.6986	-2.90947	0	-3.32713	-2.49181	-2.66283	0.0015	-4.8729	-0.452759	27.4881	0	8.39264	46.5835	-2.983	0	-3.41112	-2.55489	-1.34555	0	-1.76451	-0.926586	66.2208	0	35.3742	97.0674
FDS-5	vs	SSC	120	0	83.5928	156.407	-5.58974	0	-6.53298	-4.6465	-30.4297	0	-32.8958	-27.9636	-3.85884	0	-4.27705	-3.44064	-1.31796	1	-3.52803	0.892109	15.4467	0.5593	-3.64871	34.5422	-4.35234	0	-4.78087	-3.92382	-2.60722	0	-3.02716	-2.18727	76.0903	0	45.2437	106.937
FDP-2	vs	SSC	187.5	0	151.093	223.907	-4.33974	0	-5.28298	-3.3965	-28.0293	0	-30.4954	-25.5632	-2.74455	0	-3.16228	-2.32683	-2.26927	0.0328	-4.47934	-0.0592046	22.5686	0.0023	3.47311	41.664	-3.10967	0	-3.53762	-2.68173	-1.36495	0	-1.78443	-0.945472	74.3243	0	43.4777	105.171
FDP-3	vs	SSC	155.625	0	119.218	192.032	-4.1569	0	-5.10014	-3.21367	-27.9944	0	-30.4605	-25.5283	-2.66757	0	-3.08524	-2.24991	-1.90342	0.3321	-4.11349	0.306644	39.9627	0	20.8673	59.0582	-2.81644	0	-3.24455	-2.38833	-1.09949	0	-1.51867	-0.680325	73.3448	0	42.4982	104.191
FDP-4	vs	SSC	126.25	0	89.8428	162.657	-4.34328	0	-5.28652	-3.40005	-27.6358	0	-30.1019	-25.1697	-2.6599	0	-3.0778	-2.242	-1.58441	0.9255	-3.79448	0.625658	26.1351	0.0001	7.03969	45.2306	-2.8661	0	-3.29421	-2.43799	-1.23291	0	-1.65212	-0.81369	64.6167	0	33.7701	95.4634
FDP-5	vs	SSC	163.75	0	127.343	200.157	-4.5722	0	-5.51544	-3.62896	-29.0834	0	-31.5495	-26.6173	-3.0524	0	-3.47008	-2.63472	-0.385608	1	-2.59568	1.82446	17.4325	0.1757	-1.66291	36.528	-3.29434	0	-3.72231	-2.86637	-1.67345	0	-2.09269	-1.25421	63.7435	0	32.8969	94.5902
EIP	vs	SSC	96.25	0	59.8428	132.657	-5.42202	0	-6.36525	-4.47878	-28.7448	0	-31.2109	-26.2787	-3.31276	0	-3.73036	-2.89515	-2.73194	0.0008	-4.94201	-0.521868	2.47139	1	-16.6241	21.5668	-3.9023	0	-4.33019	-3.47439	-2.03391	0	-2.45294	-1.61488	93.2053	0	62.3587	124.052
EDC-2	vs	SSC	153.125	0	116.718	189.532	-5.46903	0	-6.41227	-4.52579	-29.5319	0	-31.998	-27.0658	-3.55119	0	-3.96882	-3.13356	-1.35402	0.9998	-3.56409	0.85605	5.25426	1	-13.8412	24.3497	-4.04096	0	-4.46894	-3.61298	-2.17218	0	-2.59207	-1.75228	86.3557	0	55.5091	117.202
EDC-3	vs	SSC	204.375	0	167.968	240.782	-4.78619	0	-5.72943	-3.84296	-29.1008	0	-31.5668	-26.6346	-3.12293	0	-3.54054	-2.70532	-2.48609	0.0063	-4.69616	-0.276017	-0.28326	1	-19.3787	18.8122	-3.43047	0	-3.85843	-3.00251	-1.57035	0	-1.9898	-1.15091	87.8155	0	56.9689	118.662
EDC-4	vs	SSC	156.875	0	120.468	193.282	-4.81803	0	-5.79533	-3.84074	-29.1026	0	-31.6579	-26.5473	-3.1247	0	-3.55727	-2.69212	-0.898132	1	-3.1082	1.31194	3.91525	1	-15.1802	23.0107	-3.47953	0	-3.90757	-3.05149	-1.73527	0	-2.15428	-1.31626	74.9665	0	44.1199	105.813
EDC-5	vs	SSC	110.72	0	71.338	150.102	-5.60451	0	-6.62486	-4.58415	-30.283	0	-32.9517	-27.6144	-3.87184	0	-4.32388	-3.4198	-0.646195	1	-3.0368	1.74441	0.733447	1	-19.9363	21.4032	-4.52031	0	-4.98461	-4.056	-2.69401	0	-3.14709	-2.24093	90.1089	0	56.885	123.333
EDM	vs	SSC	108.75	0	72.3428	145.157	-5.1769	0	-6.19697	-4.15684	-29.7087	0	-32.3769	-27.0405	-3.49655	0	-3.91415	-3.07895	-1.08356	1	-3.29363	1.12651	10.1309	1	-8.96459	29.2263	-3.8837	0	-4.31151	-3.45588	-2.03299	0	-2.45208	-1.6139	87.3772	0	56.5306	118.224
FPL	vs	SSC	126.875	0	90.4678	163.282	-3.72761	0	-4.67085	-2.78437	-28.7929	0	-31.259	-26.3268	-2.71281	0	-3.13047	-2.29515	-2.67341	0.0014	-4.88348	-0.463341	19.8782	0.0261	0.782757	38.9736	-2.89635	0	-3.3244	-2.4683	-1.17398	0	-1.59303	-0.754925	71.8742	0	41.0276	102.721
APL	vs	SSC	69.375	0	32.9678	105.782	-4.20914	0	-5.15238	-3.2659	-26.7222	0	-29.1883	-24.2561	-2.47251	0	-2.89018	-2.05485	-2.36183	0.0166	-4.5719	-0.151761	17.1849	0.2081	-1.91051	36.2804	-2.74224	0	-3.17016	-2.31431	-1.1498	0	-1.58265	-0.716947	62.064	0	30.1557	93.9723
EPB	vs	SSC	79.375	0	42.9678	115.782	-5.15187	0	-6.0951	-4.20863	-29.6955	0	-32.1616	-27.2294	-3.39596	0	-3.81432	-2.9776	-0.391355	1	-2.60142	1.81871	15.0434	0.66	-4.05204	34.1388	-4.1323	0	-4.56068	-3.70391	-2.11566	0	-2.53638	-1.69494	115.507	0	84.6599	146.353
EPL	vs	SSC	121.25	0	84.8428	157.657	-5.25914	0	-6.20238	-4.3159	-28.6239	0	-31.09	-26.1578	-3.22536	0	-3.64302	-2.8077	-1.37856	0.9999	-3.6675	0.910392	17.5196	0.1654	-1.57579	36.6151	-3.73913	0	-4.16701	-3.31124	-2.00499	0	-2.42446	-1.58552	73.1924	0	42.3458	104.039
DBT	vs	LHBT	-22.5	0.9995	-58.9072	13.9072	0.31306	1	-0.630178	1.2563	1.4944	0.9998	-0.971701	3.96051	0.277415	0.9901	-0.14031	0.695139	-2.10747	0.3501	-4.56794	0.352992	-2.83736	1	-21.9328	16.2581	0.346892	0.5429	-0.0809805	0.774766	0.454378	0.0232	0.0210894	0.887666	1.6352	1	-30.2667	33.5371	0.044381	0.5656	-0.0110755	0.0998375	-84.6369	1	-340.134	170.86
BrR	vs	LHBT	10.625	1	-25.7822	47.0322	-1.13004	0.0017	-2.07328	-0.1868	0.626493	1	-1.83961	3.0926	-0.299559	0.9185	-0.717189	0.118071	-2.54753	0.0293	-5.01153	-0.0835391	-4.25989	1	-23.3553	14.8355	-0.347682	0.5352	-0.775659	0.0802952	-0.213896	1	-0.633068	0.205276	4.29964	1	-26.547	35.1463	-0.0045364	1	-0.0581347	0.0490619	91.1434	1	-155.788	338.075
FCR	vs	LHBT	13.125	1	-23.2822	49.5322	-0.0822761	1	-1.02551	0.860962	0.151306	1	-2.3148	2.61741	-0.0129611	1	-0.430582	0.40466	-2.70388	0.01	-5.16492	-0.242841	2.6113	1	-16.4841	21.7067	0.112774	1	-0.315273	0.540821	0.376662	0.2087	-0.0423618	0.795685	14.649	1	-16.1976	45.4956	0.0213253	1	-0.0362984	0.0789491	88.6345	1	-176.864	354.133
PL	vs	LHBT	46.25	0.0004	9.8428	82.6572	-1.43358	0	-2.37682	-0.490344	-1.56082	0.9985	-4.02693	0.905283	-0.823363	0	-1.241	-0.405722	-2.09158	0.2809	-4.48003	0.296866	3.16935	1	-15.9261	22.2648	-1.04968	0	-1.47768	-0.621685	-0.841451	0	-1.27355	-0.409348	15.6054	1	-16.2323	47.4432	-0.011478	1	-0.0766986	0.0537427	202.719	0.9744	-97.7077	503.147
FCU	vs	LHBT	45	0.0008	8.5928	81.4072	0.0625	1	-0.880738	1.00574	2.10858	0.3512	-0.357522	4.57469	0.293173	0.95	-0.124381	0.710727	-2.59458	0.0123	-4.98303	-0.206134	2.15596	1	-16.9395	21.2514	0.347736	0.5338	-0.0801491	0.775621	0.15408	1	-0.279756	0.587915	-18.9292	0.9999	-50.812	12.9535	0.0101665	1	-0.0508616	0.0711946	-108.825	1	-389.788	172.139
ECRL	vs	LHBT	88.75	0	52.3428	125.157	-0.897761	0.1021	-1.841	0.0454766	0.112687	1	-2.35342	2.57879	-0.296156	0.9369	-0.71384	0.121528	-2.37884	0.0532	-4.76728	0.0096114	4.70759	1	-14.3879	23.803	-0.274079	0.9975	-0.702119	0.153961	0.0680025	1	-0.3509	0.486905	22.4986	0.886	-8.34803	53.3452	-0.002156	1	-0.0629231	0.0586111	208.447	0.8066	-71.3691	488.263
ECRB	vs	LHBT	25	0.9721	-11.4072	61.4072	-0.0544776	1	-0.997715	0.88876	0.567351	1	-1.89875	3.03346	0.0597244	1	-0.357985	0.477434	-1.43932	0.9999	-3.82777	0.949128	5.07756	1	-14.0179	24.173	0.217707	1	-0.210263	0.645676	0.351328	0.4189	-0.0677579	0.770413	3.53165	1	-27.315	34.3783	0.0120762	1	-0.0433803	0.0675327	53.8054	1	-201.588	309.199
ECU	vs	LHBT	-13.75	1	-50.1572	22.6572	-0.229291	1	-1.17253	0.713947	0.531157	1	-1.93495	2.99726	0.009072	1	-0.408579	0.426723	1.11275	1	-1.34749	3.573	3.76762	1	-15.3278	22.8631	0.0569382	1	-0.371024	0.484901	0.140023	1	-0.293412	0.573457	0.213212	1	-31.6951	32.1215	0.0058198	1	-0.0496401	0.0612798	39.7022	1	-215.831	295.235
FDS-2	vs	LHBT	57.5	0	21.0928	93.9072	-0.845336	0.2159	-1.78857	0.097902	-1.71343	0.9616	-4.17954	0.752671	-0.61388	0	-1.03162	-0.196143	-1.86192	0.6985	-4.25037	0.526524	5.92906	1	-13.1664	25.0245	-0.550681	0.0003	-0.978663	-0.1227	-0.272842	0.9988	-0.706373	0.160688	15.4896	1	-16.3588	47.338	0.0046073	1	-0.0563642	0.0655789	203.031	0.8756	-77.1163	483.179
FDS-3	vs	LHBT	72.5	0	36.0928	108.907	-0.0376044	1	-1.0146	0.939387	-1.2158	1	-3.77062	1.33902	-0.223465	1	-0.656181	0.209251	-2.19169	0.1651	-4.58014	0.196756	20.1872	0.02	1.09179	39.2827	-0.0157796	1	-0.443872	0.412313	0.128336	1	-0.290419	0.547092	4.10546	1	-26.7412	34.9521	0.0060129	1	-0.0492568	0.0612825	53.8084	1	-200.916	308.532
FDS-4	vs	LHBT	90.625	0	54.2178	127.032	-0.259888	1	-1.20313	0.68335	-1.98582	0.5688	-4.45193	0.480283	-0.476016	0.005	-0.893682	-0.0583492	-1.50374	0.9991	-3.89219	0.884706	12.9648	0.9825	-6.13063	32.0603	-0.240854	1	-0.668948	0.187239	-0.147631	1	-0.566412	0.27115	0.631554	1	-30.2151	31.4782	-0.0011341	1	-0.0564037	0.0541356	39.4592	1	-215.265	294.183
FDS-5	vs	LHBT	43.125	0.0022	6.7178	79.5322	-1.72575	0	-2.66898	-0.782508	-3.25075	0.0002	-5.71685	-0.784642	-1.42538	0	-1.84347	-1.0073	-0.158872	1	-2.54732	2.22958	0.923466	1	-18.172	20.0189	-1.6102	0	-2.03847	-1.18192	-1.4093	0	-1.82846	-0.990135	10.501	1	-20.3456	41.3477	0.0014395	1	-0.0521588	0.0550378	104.745	1	-142.187	351.676
FDP-2	vs	LHBT	110.625	0	74.2178	147.032	-0.475746	1	-1.41898	0.467492	-0.850373	1	-3.31648	1.61573	-0.311094	0.8355	-0.728858	0.106671	-1.11019	1	-3.49863	1.27826	8.04529	1	-11.0502	27.1407	-0.367526	0.3364	-0.795416	0.0603632	-0.167034	1	-0.586059	0.25199	8.73508	1	-22.1115	39.5817	-0.0284915	1	-0.086333	0.0293499	140.118	1	-126.283	406.519
FDP-3	vs	LHBT	78.75	0	42.3428	115.157	-0.29291	1	-1.23615	0.650327	-0.815485	1	-3.28159	1.65062	-0.234115	1	-0.651832	0.183602	-0.744337	1	-3.13279	1.64411	25.4395	0.0001	6.34401	44.5349	-0.0742953	1	-0.502317	0.353726	0.0984209	1	-0.320428	0.51727	7.75556	1	-23.091	38.6022	-0.0160188	1	-0.0770034	0.0449658	76.4265	1	-204.011	356.864
FDP-4	vs	LHBT	49.375	0.0001	12.9678	85.7822	-0.479291	1	-1.42253	0.463947	-0.456903	1	-2.92301	2.0092	-0.226443	1	-0.644324	0.191438	-0.425323	1	-2.81377	1.96312	11.6119	0.9998	-7.48358	30.7073	-0.123955	1	-0.551915	0.304005	-0.0349897	1	-0.45385	0.383871	-0.97252	1	-31.8191	29.8741	-0.0025621	1	-0.0561604	0.0510361	68.8978	1	-178.034	315.829
FDP-5	vs	LHBT	86.875	0	50.4678	123.282	-0.708209	0.8124	-1.65145	0.235029	-1.90448	0.7226	-4.37058	0.561627	-0.618944	0	-1.03673	-0.201156	0.77348	1	-1.61497	3.16193	2.90926	1	-16.1862	22.0047	-0.552192	0.0003	-0.980154	-0.12423	-0.475534	0.0054	-0.894439	-0.0566283	-1.84572	1	-32.6923	29.0009	-0.0115588	1	-0.0670188	0.0439011	2.94827	1	-252.585	258.481
EIP	vs	LHBT	19.375	1	-17.0322	55.7822	-1.55802	0	-2.50126	-0.614784	-1.56586	0.9983	-4.03196	0.900246	-0.879299	0	-1.29707	-0.461529	-1.57285	0.9938	-3.9613	0.815598	-12.0519	0.999	-31.1473	7.04356	-1.16015	0	-1.58824	-0.732058	-0.835995	0	-1.25482	-0.417173	27.616	0.2185	-3.2306	58.4626	-0.0015521	1	-0.0570086	0.0539044	262.31	0.0331	6.91725	517.704
EDC-2	vs	LHBT	76.25	0	39.8428	112.657	-1.60504	0	-2.54827	-0.661799	-2.35298	0.0987	-4.81909	0.113119	-1.11773	0	-1.53543	-0.700034	-0.194931	1	-2.58338	2.19352	-9.26901	1	-28.3645	9.82643	-1.29881	0	-1.72678	-0.870843	-0.974263	0	-1.39372	-0.55481	20.7665	0.9845	-10.0801	51.6131	-0.0006534	1	-0.0542517	0.0529448	173.792	0.9294	-73.1395	420.724
EDC-3	vs	LHBT	127.5	0	91.0928	163.907	-0.922202	0.07	-1.86544	0.0210364	-1.92183	0.6907	-4.38793	0.544276	-0.689474	0	-1.10721	-0.271734	-1.327	1	-3.71544	1.06145	-14.8065	0.7176	-33.902	4.28891	-0.688324	0	-1.11643	-0.260218	-0.372436	0.2369	-0.791488	0.0466159	22.2263	0.9104	-8.62034	53.0729	0.0035029	1	-0.0500954	0.0571012	164.332	0.9827	-82.6002	411.263
EDC-4	vs	LHBT	80	0	43.5928	116.407	-0.954037	0.0716	-1.93133	0.0232572	-1.92368	0.8047	-4.47899	0.631626	-0.691237	0	-1.12414	-0.258329	0.260956	1	-2.12749	2.6494	-10.608	1	-29.7035	8.48742	-0.737381	0	-1.16538	-0.309379	-0.537354	0.0003	-0.956266	-0.118441	9.37722	1	-21.4694	40.2238	0.0331465	0.9987	-0.0204517	0.0867448	13.1844	1	-233.747	260.116
EDC-5	vs	LHBT	33.845	0.3346	-5.53701	73.227	-1.74051	0	-2.76087	-0.720162	-3.10412	0.0033	-5.7728	-0.435435	-1.43839	0	-1.89009	-0.986687	0.512893	1	-2.04142	3.0672	-13.7898	0.9902	-34.4596	6.87994	-1.77816	0	-2.24194	-1.31438	-1.49609	0	-1.9483	-1.04388	24.5197	0.8587	-8.70423	57.7435	0.0180254	1	-0.0429443	0.0789952	36.5505	1	-243.919	317.021
EDM	vs	LHBT	31.875	0.278	-4.5322	68.2822	-1.31291	0.0003	-2.33298	-0.292843	-2.52978	0.1075	-5.19795	0.138386	-1.06309	0	-1.48097	-0.645215	0.0755282	1	-2.31292	2.46398	-4.39242	1	-23.4879	14.703	-1.14155	0	-1.56938	-0.713714	-0.835072	0	-1.25405	-0.416094	21.7879	0.9423	-9.05868	52.6345	0.032636	0.9994	-0.0209623	0.0862343	96.3935	1	-150.538	343.325
FPL	vs	LHBT	50	0.0001	13.5928	86.4072	0.136381	1	-0.806857	1.07962	-1.61399	0.9941	-4.0801	0.852112	-0.279348	0.9874	-0.696984	0.138287	-1.51432	0.9987	-3.90277	0.874125	5.35493	1	-13.7405	24.4504	-0.154204	1	-0.582197	0.273788	0.0239384	1	-0.394786	0.442662	6.28497	1	-24.5616	37.1316	0.0205536	1	-0.051407	0.0925143	23.9188	1	-307.106	354.943
APL	vs	LHBT	-7.5	1	-43.9072	28.9072	-0.345149	1	-1.28839	0.598089	0.456716	1	-2.00939	2.92282	-0.0390559	1	-0.45679	0.378678	-1.20274	1	-3.59119	1.18571	2.66166	1	-16.4338	21.7571	-9.14e-05	1	-0.428184	0.428001	0.048116	1	-0.384789	0.481021	-3.52528	1	-35.4335	28.383	-0.0267611	1	-0.0822211	0.0286988	107.362	1	-148.171	362.896
EPB	vs	LHBT	2.5	1	-33.9072	38.9072	-1.28787	0.0001	-2.23111	-0.344635	-2.5166	0.0364	-4.98271	-0.0505002	-0.962503	0	-1.38085	-0.544152	0.767733	1	-1.62071	3.15618	0.52013	1	-18.5753	19.6156	-1.39015	0	-1.81835	-0.961951	-0.917746	0	-1.33807	-0.497421	49.9173	0	19.0706	80.7639	-0.0182449	1	-0.0736955	0.0372057	391.466	0	136.151	646.782
EPL	vs	LHBT	44.375	0.0012	7.9678	80.7822	-1.39515	0	-2.33839	-0.451911	-1.44496	1	-3.91107	1.02114	-0.791904	0	-1.20957	-0.374241	-0.219468	1	-2.68051	2.24157	2.99638	1	-16.0991	22.0918	-0.99698	0	-1.42488	-0.569079	-0.807073	0	-1.2264	-0.387748	7.60313	1	-23.2435	38.4497	-0.0117795	1	-0.0653778	0.0418188	111.661	1	-135.27	358.593
BrR	vs	DBT	33.125	0.1812	-3.2822	69.5322	-1.4431	0	-2.38633	-0.499859	-0.86791	1	-3.33401	1.59819	-0.576973	0	-0.994655	-0.159292	-0.440063	1	-2.8072	1.92707	-1.42253	1	-20.518	17.6729	-0.694575	0	-1.12251	-0.266637	-0.668274	0	-1.08702	-0.249525	2.66444	1	-28.1863	33.5151	-0.0489174	0.1692	-0.102511	0.0046767	175.78	0.911	-71.1709	422.731
FCR	vs	DBT	35.625	0.0692	-0.782197	72.0322	-0.395336	1	-1.33857	0.547902	-1.3431	1	-3.8092	1.12301	-0.290376	0.9608	-0.707963	0.127211	-0.596408	1	-2.96407	1.77125	5.44866	1	-13.6468	24.5441	-0.234119	1	-0.661956	0.193719	-0.0777161	1	-0.496592	0.34116	13.0138	1	-17.8369	43.8646	-0.0230557	1	-0.0806847	0.0345734	173.271	0.9905	-92.2031	438.746
PL	vs	DBT	68.75	0	32.3428	105.157	-1.74664	0	-2.68988	-0.803404	-3.05522	0.0008	-5.52133	-0.58912	-1.10078	0	-1.5185	-0.683059	0.0158908	1	-2.27352	2.3053	6.00671	1	-13.0887	25.1022	-1.39658	0	-1.82448	-0.968673	-1.29583	0	-1.72918	-0.862476	13.9703	1	-17.9317	45.8722	-0.055859	0.344	-0.121354	0.0096363	287.356	0.0988	-14.2177	588.93
FCU	vs	DBT	67.5	0	31.0928	103.907	-0.25056	1	-1.1938	0.692678	0.614179	1	-1.85193	3.08028	0.0157588	1	-0.401978	0.433495	-0.48711	1	-2.77652	1.8023	4.99332	1	-14.1021	24.0888	0.0008433	1	-0.427069	0.428756	-0.300298	0.9629	-0.733082	0.132485	-20.5644	0.9967	-52.4674	11.3385	-0.0342145	1	-0.0952346	0.0268057	-24.1878	1	-305.179	256.804
ECRL	vs	DBT	111.25	0	74.8428	147.657	-1.21082	0.0003	-2.15406	-0.267583	-1.38172	1	-3.84782	1.08439	-0.57357	0.0001	-0.991125	-0.156016	-0.271364	1	-2.56078	2.01805	7.54495	1	-11.5505	26.6404	-0.620972	0	-1.0488	-0.193141	-0.386375	0.1527	-0.805084	0.0323329	20.8634	0.9822	-9.98733	51.7141	-0.046537	0.7355	-0.107566	0.0144922	293.084	0.0262	11.8816	574.286
ECRB	vs	DBT	47.5	0.0002	11.0928	83.9072	-0.367537	1	-1.31078	0.5757	-0.927052	1	-3.39316	1.53905	-0.21769	1	-0.63527	0.19989	0.668153	1	-1.62126	2.95756	7.91491	1	-11.1805	27.0103	-0.129186	1	-0.557017	0.298645	-0.10305	1	-0.521884	0.315784	1.89645	1	-28.9543	32.7472	-0.0323049	0.9999	-0.0877647	0.023155	138.442	1	-117.084	393.968
ECU	vs	DBT	8.75	1	-27.6572	45.1572	-0.542351	1	-1.48559	0.400887	-0.963246	1	-3.42935	1.50286	-0.268342	0.9971	-0.685922	0.149237	3.22022	0.0001	0.854112	5.58634	6.60497	1	-12.4905	25.7004	-0.289954	0.9809	-0.717767	0.137859	-0.314355	0.8972	-0.747678	0.118968	-1.42199	1	-33.3154	30.4714	-0.0385612	0.9457	-0.0940086	0.0168862	124.339	1	-131.094	379.772
FDS-2	vs	DBT	80	0	43.5928	116.407	-1.1584	0.001	-2.10163	-0.215158	-3.20784	0.0002	-5.67394	-0.741732	-0.891295	0	-1.30886	-0.473735	0.245549	1	-2.04386	2.53496	8.76642	1	-10.329	27.8619	-0.897574	0	-1.32535	-0.469797	-0.72722	0	-1.16082	-0.293622	13.8544	1	-18.0333	45.742	-0.0397737	0.9908	-0.100761	0.0212137	287.668	0.0341	7.07658	568.259
FDS-3	vs	DBT	95	0	58.5928	131.407	-0.350664	1	-1.32766	0.626328	-2.7102	0.019	-5.26503	-0.155378	-0.50088	0.0036	-0.933599	-0.0681603	-0.0842201	1	-2.37363	2.20519	23.0246	0.0015	3.92915	42.12	-0.362672	0.38	-0.790496	0.0651515	-0.326042	0.6944	-0.744851	0.0927672	2.47026	1	-28.3804	33.321	-0.0383681	0.9518	-0.0938247	0.0170884	138.445	1	-117.052	393.942
FDS-4	vs	DBT	113.125	0	76.7178	149.532	-0.572948	0.9998	-1.51619	0.37029	-3.48022	0	-5.94633	-1.01412	-0.75343	0	-1.17098	-0.335879	0.603731	1	-1.68568	2.89314	15.8022	0.4726	-3.29327	34.8976	-0.587747	0.0001	-1.01558	-0.159909	-0.602009	0	-1.02084	-0.183176	-1.00364	1	-31.8544	29.8471	-0.0455151	0.4739	-0.100972	0.0099414	124.096	1	-131.401	379.593
FDS-5	vs	DBT	65.625	0	29.2178	102.032	-2.03881	0	-2.98204	-1.09557	-4.74515	0	-7.21125	-2.27904	-1.7028	0	-2.12085	-1.28475	1.9486	0.3714	-0.340812	4.23801	3.76082	1	-15.3346	22.8563	-1.95709	0	-2.38527	-1.5289	-1.86368	0	-2.28295	-1.4444	8.86584	1	-21.9849	39.7165	-0.0429415	0.5612	-0.0965356	0.0106525	189.382	0.7168	-57.5695	436.333
FDP-2	vs	DBT	133.125	0	96.7178	169.532	-0.788806	0.4276	-1.73204	0.154432	-2.34478	0.1035	-4.81088	0.121328	-0.588508	0	-1.00621	-0.170808	0.997286	1	-1.29212	3.2867	10.8826	1	-8.2128	29.9781	-0.714419	0	-1.1422	-0.28664	-0.621412	0	-1.0403	-0.202523	7.09988	1	-23.7508	37.9506	-0.0728725	0.0006	-0.130503	-0.0152422	224.755	0.3684	-40.7934	490.304
FDP-3	vs	DBT	101.25	0	64.8428	137.657	-0.60597	0.9971	-1.54921	0.337268	-2.30989	0.1263	-4.77599	0.156216	-0.51153	0.001	-0.929069	-0.0939906	1.36313	1	-0.926277	3.65254	28.2768	0	9.18137	47.3723	-0.421188	0.0633	-0.849037	0.006661	-0.355957	0.3728	-0.774976	0.0630621	6.12036	1	-24.7304	36.9711	-0.0603998	0.0546	-0.121158	0.0003584	161.063	1	-118.663	440.79
FDP-4	vs	DBT	71.875	0	35.4678	108.282	-0.792351	0.4116	-1.73559	0.150887	-1.95131	0.635	-4.41741	0.514798	-0.503857	0.0015	-0.921553	-0.0861611	1.68215	0.877	-0.607262	3.97156	14.4492	0.7981	-4.64623	33.5447	-0.470847	0.0098	-0.898687	-0.0430078	-0.489368	0.003	-0.90842	-0.0703154	-2.60772	1	-33.4584	28.243	-0.0469432	0.2659	-0.100537	0.0066509	153.535	0.9984	-93.4166	400.486
FDP-5	vs	DBT	109.375	0	72.9678	145.782	-1.02127	0.0132	-1.96451	-0.0780308	-3.39888	0	-5.86498	-0.932776	-0.896358	0	-1.314	-0.478715	2.88095	0.0005	0.591541	5.17036	5.74662	1	-13.3488	24.8421	-0.899085	0	-1.32687	-0.4713	-0.929912	0	-1.34874	-0.511085	-3.48092	1	-34.3316	27.3698	-0.0559398	0.0438	-0.111387	-0.0004924	87.5851	1	-167.848	343.018
EIP	vs	DBT	41.875	0.0041	5.4678	78.2822	-1.87108	0	-2.81432	-0.927844	-3.06026	0.0008	-5.52637	-0.594157	-1.15671	0	-1.57436	-0.739068	0.534622	1	-1.75479	2.82403	-9.21452	1	-28.31	9.88092	-1.50704	0	-1.93489	-1.07919	-1.29037	0	-1.7093	-0.871449	25.9808	0.4028	-4.8699	56.8315	-0.0459331	0.4418	-0.101393	0.0095268	346.947	0.0001	91.4215	602.473
EDC-2	vs	DBT	98.75	0	62.3428	135.157	-1.9181	0	-2.86133	-0.974859	-3.84739	0	-6.31349	-1.38128	-1.39514	0	-1.81293	-0.977356	1.91254	0.4376	-0.376871	4.20195	-6.43165	1	-25.5271	12.6638	-1.6457	0	-2.07349	-1.21792	-1.42864	0	-1.84759	-1.0097	19.1313	0.9994	-11.7195	49.982	-0.0450345	0.3922	-0.0986285	0.0085596	258.429	0.0245	11.4778	505.38
EDC-3	vs	DBT	150	0	113.593	186.407	-1.23526	0.0002	-2.1785	-0.292023	-3.41623	0	-5.88234	-0.950127	-0.966888	0	-1.38446	-0.549314	0.780474	1	-1.50894	3.06989	-11.9692	0.9993	-31.0646	7.12627	-1.03522	0	-1.46304	-0.607391	-0.826814	0	-1.24586	-0.407766	20.5911	0.9883	-10.2596	51.4418	-0.0408781	0.7347	-0.0944722	0.0127159	248.968	0.0442	2.01711	495.92
EDC-4	vs	DBT	102.5	0	66.0928	138.907	-1.2671	0.0003	-2.24439	-0.289803	-3.41808	0.0001	-5.97339	-0.862777	-0.968651	0	-1.40148	-0.535821	2.36843	0.029	0.0790165	4.65784	-7.77066	1	-26.8661	11.3248	-1.08427	0	-1.51216	-0.656385	-0.991731	0	-1.41059	-0.572877	7.74202	1	-23.1087	38.5927	-0.0112345	1	-0.0648285	0.0423596	97.8213	1	-149.13	344.772
EDC-5	vs	DBT	56.345	0	16.963	95.727	-2.05357	0	-3.07393	-1.03322	-4.59852	0	-7.2672	-1.92984	-1.7158	0	-2.16755	-1.26405	2.62037	0.018	0.157059	5.08367	-10.9525	1	-31.6222	9.7173	-2.12505	0	-2.58859	-1.66152	-1.95047	0	-2.40207	-1.49886	22.8845	0.9689	-10.3104	56.0793	-0.0263556	1	-0.0873154	0.0346042	121.187	1	-159.338	401.712
EDM	vs	DBT	54.375	0	17.9678	90.7822	-1.62597	0	-2.64604	-0.605903	-4.02418	0	-6.69235	-1.35602	-1.34051	0	-1.75807	-0.922939	2.183	0.1001	-0.106411	4.47241	-1.55506	1	-20.6505	17.5404	-1.48844	0	-1.91625	-1.06063	-1.28945	0	-1.70841	-0.870488	20.1527	0.9945	-10.698	51.0035	-0.011745	1	-0.0653391	0.041849	181.03	0.849	-65.9208	427.982
FPL	vs	DBT	72.5	0	36.0928	108.907	-0.176679	1	-1.11992	0.766559	-3.1084	0.0005	-5.5745	-0.642291	-0.556763	0.0001	-0.974321	-0.139205	0.59315	1	-1.69626	2.88256	8.19229	1	-10.9032	27.2877	-0.501097	0.0028	-0.928902	-0.0732921	-0.430439	0.0326	-0.849421	-0.0114578	4.64977	1	-26.2009	35.5005	-0.0238274	1	-0.0958159	0.0481611	108.556	1	-222.794	439.906
APL	vs	DBT	15	1	-21.4072	51.4072	-0.658209	0.9571	-1.60145	0.285029	-1.03769	1	-3.50379	1.42842	-0.31647	0.7847	-0.734082	0.101141	0.904729	1	-1.38468	3.19414	5.49901	1	-13.5964	24.5945	-0.346984	0.5416	-0.774816	0.0808486	-0.406262	0.125	-0.839649	0.027125	-5.16047	1	-37.0539	26.7329	-0.0711421	0.0004	-0.12659	-0.0156947	191.999	0.7805	-63.4335	447.432
EPB	vs	DBT	25	0.9721	-11.4072	61.4072	-1.60093	0	-2.54417	-0.657695	-4.01101	0	-6.47711	-1.5449	-1.23992	0	-1.65833	-0.8215	2.8752	0.0006	0.585793	5.16462	3.35749	1	-15.7379	22.4529	-1.73704	0	-2.16553	-1.30856	-1.37212	0	-1.7911	-0.953152	48.282	0	17.4313	79.1328	-0.0626259	0.0063	-0.11807	-0.0071818	476.103	0	220.755	731.451
EPL	vs	DBT	66.875	0	30.4678	103.282	-1.70821	0	-2.65145	-0.764971	-2.93937	0.0019	-5.40547	-0.473261	-1.06932	0	-1.48689	-0.651743	1.888	0.6143	-0.479657	4.25566	5.83374	1	-13.2617	24.9292	-1.34387	0	-1.77166	-0.916083	-1.26145	0	-1.6802	-0.842702	5.96793	1	-24.8828	36.8186	-0.0561605	0.024	-0.109755	-0.0025665	196.298	0.5903	-50.6531	443.249
FCR	vs	BrR	2.5	1	-33.9072	38.9072	1.04776	0.0082	0.104523	1.991	-0.475187	1	-2.94129	1.99092	0.286598	0.9725	-0.131016	0.704211	-0.156345	1	-2.52221	2.20952	6.87119	1	-12.2242	25.9666	0.460456	0.0148	0.0325884	0.888324	0.590558	0	0.186354	0.994761	10.3494	1	-19.4321	40.1309	0.0258617	1	-0.0301541	0.0818775	-2.50894	1	-260.426	255.409
PL	vs	BrR	35.625	0.0692	-0.782197	72.0322	-0.303545	1	-1.24678	0.639693	-2.18731	0.2422	-4.65342	0.278791	-0.523804	0.0006	-0.941404	-0.106205	0.455954	1	-1.83302	2.74493	7.42924	1	-11.6662	26.5247	-0.702001	0	-1.12997	-0.274032	-0.627555	0	-1.04674	-0.208374	11.3058	1	-19.5408	42.1524	-0.0069416	1	-0.0707424	0.0568592	111.576	1	-182.221	405.373
FCU	vs	BrR	34.375	0.1137	-2.0322	70.7822	1.19254	0.0005	0.2493	2.13578	1.48209	0.9999	-0.984015	3.94819	0.592732	0	0.175168	1.0103	-0.0470472	1	-2.33602	2.24193	6.41585	1	-12.6796	25.5113	0.695418	0	0.26756	1.12328	0.367976	0.2698	-0.0511132	0.787064	-23.2289	0.8035	-54.0727	7.61494	0.0147029	1	-0.044566	0.0739718	-199.968	0.8511	-472.987	73.0506
ECRL	vs	BrR	78.125	0	41.7178	114.532	0.232276	1	-0.710962	1.17551	-0.513806	1	-2.97991	1.9523	0.003403	1	-0.414185	0.420991	0.168699	1	-2.12027	2.45767	8.96748	1	-10.128	28.0629	0.0736029	1	-0.35426	0.501466	0.281898	0.958	-0.122405	0.686202	18.1989	0.9997	-11.5825	47.9804	0.0023804	1	-0.0568801	0.0616408	117.304	1	-155.614	390.221
ECRB	vs	BrR	14.375	1	-22.0322	50.7822	1.07556	0.0049	0.132322	2.0188	-0.0591418	1	-2.52525	2.40696	0.359283	0.3312	-0.0583355	0.776902	1.10821	1	-1.18076	3.39719	9.33745	1	-9.758	28.4329	0.565389	0.0002	0.137547	0.993231	0.565224	0	0.16101	0.969437	-0.767985	1	-30.5495	29.0135	0.0166125	1	-0.0369849	0.0702099	-37.338	1	-284.258	209.582
ECU	vs	BrR	-24.375	0.987	-60.7822	12.0322	0.900746	0.0976	-0.0424916	1.84398	-0.0953358	1	-2.56144	2.37077	0.308631	0.8551	-0.108959	0.72622	3.66029	0	1.29392	6.02666	8.02751	1	-11.0679	27.1229	0.40462	0.1112	-0.023209	0.832449	0.353919	0.3944	-0.0653329	0.77317	-4.08643	1	-34.9444	26.7716	0.0103562	1	-0.0432402	0.0639526	-51.4412	1	-298.425	195.542
FDS-2	vs	BrR	46.875	0.0003	10.4678	83.2822	0.284701	1	-0.658536	1.22794	-2.33993	0.1065	-4.80603	0.126179	-0.314321	0.8063	-0.732071	0.103429	0.685612	1	-1.60336	2.97459	10.189	1	-8.90649	29.2844	-0.202999	1	-0.631019	0.22502	-0.0589465	1	-0.478251	0.360359	11.1899	1	-19.6495	42.0294	0.0091437	1	-0.050089	0.0683764	111.888	1	-160.636	384.412
FDS-3	vs	BrR	61.875	0	25.4678	98.2822	1.09243	0.0072	0.115441	2.06942	-1.84229	0.909	-4.39712	0.712533	0.0760937	1	-0.356788	0.508976	0.355843	1	-1.93313	2.64482	24.4471	0.0003	5.35168	43.5426	0.331902	0.7078	-0.0960526	0.759857	0.342232	0.3849	-0.0620586	0.746523	-0.194175	1	-29.9757	29.5873	0.0105492	1	-0.0430491	0.0641475	-37.335	1	-284.267	209.597
FDS-4	vs	BrR	80	0	43.5928	116.407	0.870149	0.1532	-0.0730886	1.81339	-2.61231	0.0195	-5.07842	-0.146209	-0.176457	1	-0.594077	0.241164	1.04379	1	-1.24518	3.33277	17.2247	0.2026	-1.87074	36.3201	0.106828	1	-0.32109	0.534745	0.0662652	1	-0.338069	0.4706	-3.66808	1	-33.4496	26.1134	0.0034023	1	-0.050196	0.0570006	-51.6842	1	-298.616	195.247
FDS-5	vs	BrR	32.5	0.2257	-3.9072	68.9072	-0.595709	0.9986	-1.53895	0.347529	-3.87724	0	-6.34334	-1.41114	-1.12583	0	-1.54358	-0.708075	2.38866	0.0251	0.0996885	4.67764	5.18336	1	-13.9121	24.2788	-1.26251	0	-1.69044	-0.834581	-1.1954	0	-1.60007	-0.790735	6.2014	1	-23.5801	35.9829	0.0059758	1	-0.0457242	0.0576759	13.6014	1	-224.671	251.874
FDP-2	vs	BrR	100	0	63.5928	136.407	0.654291	0.9632	-0.288947	1.59753	-1.47687	0.9999	-3.94297	0.989239	-0.0115351	1	-0.429166	0.406096	1.43735	0.9992	-0.851625	3.72632	12.3052	0.9974	-6.79027	31.4006	-0.0198443	1	-0.447728	0.408039	0.0468617	1	-0.357413	0.451136	4.43545	1	-25.346	34.2169	-0.0239552	1	-0.0799859	0.0320756	48.9748	1	-209.227	307.176
FDP-3	vs	BrR	68.125	0	31.7178	104.532	0.837127	0.2406	-0.106111	1.78036	-1.44198	1	-3.90808	1.02413	0.0654436	1	-0.352197	0.483084	1.8032	0.6601	-0.485777	4.09217	29.6993	0	10.6039	48.7948	0.273387	0.9977	-0.154447	0.701221	0.312317	0.7218	-0.0920001	0.716634	3.45592	1	-26.3255	33.2374	-0.0114824	1	-0.0707243	0.0477594	-14.7169	1	-287.442	258.008
FDP-4	vs	BrR	38.75	0.0179	2.3428	75.1572	0.650746	0.9682	-0.292492	1.59398	-1.0834	1	-3.5495	1.38271	0.0731161	1	-0.344499	0.490731	2.12221	0.1451	-0.166762	4.41119	15.8718	0.4562	-3.2237	34.9672	0.223727	1	-0.204062	0.651516	0.178906	1	-0.225402	0.583214	-5.27216	1	-35.0536	24.5093	0.0019742	1	-0.0497258	0.0536742	-22.2456	1	-260.518	216.027
FDP-5	vs	BrR	76.25	0	39.8428	112.657	0.421828	1	-0.521409	1.36507	-2.53097	0.0332	-4.99707	-0.0648659	-0.319385	0.7559	-0.737066	0.0982954	3.32102	0	1.03204	5.60999	7.16915	1	-11.9263	26.2646	-0.20451	1	-0.632404	0.223383	-0.261638	0.9961	-0.665873	0.142597	-6.14536	1	-35.9268	23.6361	-0.0070225	1	-0.0606189	0.046574	-88.1951	1	-335.179	158.788
EIP	vs	BrR	8.75	1	-27.6572	45.1572	-0.427985	1	-1.37122	0.515253	-2.19235	0.2362	-4.65846	0.273753	-0.57974	0	-0.997663	-0.161818	0.974685	1	-1.31429	3.26366	-7.79199	1	-26.8874	11.3034	-0.812466	0	-1.24069	-0.38424	-0.622099	0	-1.02643	-0.217772	23.3164	0.674	-6.4651	53.0978	0.0029843	1	-0.0506131	0.0565817	171.167	0.9496	-75.7533	418.088
EDC-2	vs	BrR	65.625	0	29.2178	102.032	-0.475	1	-1.41824	0.468238	-2.97948	0.0014	-5.44558	-0.513373	-0.818171	0	-1.23608	-0.400259	2.3526	0.0323	0.0636296	4.64158	-5.00912	1	-24.1046	14.0863	-0.951129	0	-1.37906	-0.523194	-0.760367	0	-1.16468	-0.356053	16.4668	1	-13.3146	46.2483	0.0038829	1	-0.0478171	0.0555829	82.6487	1	-155.624	320.921
EDC-3	vs	BrR	116.875	0	80.4678	153.282	0.207836	1	-0.735402	1.15107	-2.54832	0.0297	-5.01443	-0.0822166	-0.389915	0.1324	-0.807729	0.0278995	1.22054	1	-1.06844	3.50951	-10.5466	1	-29.6421	8.5488	-0.340642	0.6136	-0.768707	0.0874234	-0.15854	1	-0.562848	0.245768	17.9266	0.9999	-11.8548	47.7081	0.0080392	1	-0.0436608	0.0597393	73.1881	1	-165.084	311.461
EDC-4	vs	BrR	69.375	0	32.9678	105.782	0.176	1	-0.801295	1.15329	-2.55017	0.0516	-5.10548	0.0051332	-0.391678	0.1939	-0.824656	0.0412995	2.80849	0.001	0.519517	5.09746	-6.34813	1	-25.4436	12.7473	-0.389699	0.1791	-0.817589	0.0381917	-0.323458	0.5942	-0.727842	0.0809267	5.07759	1	-24.7039	34.8591	0.0376829	0.8627	-0.0140171	0.0893829	-77.959	1	-316.231	160.314
EDC-5	vs	BrR	23.22	1	-16.162	62.602	-0.610476	0.9999	-1.63083	0.409876	-3.73061	0	-6.39929	-1.06193	-1.13883	0	-1.59044	-0.68721	3.06043	0.0007	0.59526	5.5256	-9.52993	1	-30.1997	11.1398	-1.43048	0	-1.89329	-0.967663	-1.28219	0	-1.71988	-0.844509	20.22	0.999	-11.9968	52.4368	0.0225618	1	-0.0366715	0.081795	-54.5929	1	-327.323	218.138
EDM	vs	BrR	21.25	1	-15.1572	57.6572	-0.182873	1	-1.20294	0.837194	-3.15627	0.0023	-5.82444	-0.488107	-0.763531	0	-1.18134	-0.345722	2.62306	0.0043	0.334089	4.91204	-0.13253	1	-19.228	18.9629	-0.793867	0	-1.22192	-0.365817	-0.621177	0	-1.02552	-0.216834	17.4883	1	-12.2932	47.2698	0.0371723	0.8922	-0.0145277	0.0888724	5.25013	1	-233.022	243.523
FPL	vs	BrR	39.375	0.0135	2.9678	75.7822	1.26642	0.0001	0.32318	2.20966	-2.24049	0.1844	-4.70659	0.225619	0.0202104	1	-0.397394	0.437815	1.03321	1	-1.25576	3.32219	9.61482	1	-9.48062	28.7103	0.193478	1	-0.234369	0.621324	0.237834	1	-0.166439	0.642108	1.98534	1	-27.7961	31.7668	0.02509	1	-0.0456025	0.0957825	-67.2247	1	-392.378	257.929
APL	vs	BrR	-18.125	1	-54.5322	18.2822	0.784888	0.4456	-0.15835	1.72813	-0.169776	1	-2.63588	2.29633	0.260503	0.9992	-0.157234	0.67824	1.34479	1	-0.944182	3.63377	6.92155	1	-12.1739	26.017	0.347591	0.538	-0.0805846	0.775766	0.262012	0.9992	-0.157284	0.681308	-7.82491	1	-38.6829	23.0331	-0.0222248	1	-0.0758212	0.0313716	16.2191	1	-230.764	263.203
EPB	vs	BrR	-8.125	1	-44.5322	28.2822	-0.157836	1	-1.10107	0.785402	-3.1431	0.0004	-5.6092	-0.676993	-0.662945	0	-1.08116	-0.244731	3.31527	0	1.02629	5.60424	4.78002	1	-14.3154	23.8755	-1.04247	0	-1.47089	-0.614048	-0.70385	0	-1.10857	-0.299133	45.6176	0	15.8361	75.3991	-0.0137085	1	-0.0673061	0.0398891	300.323	0.0014	53.3595	547.287
EPL	vs	BrR	33.75	0.1442	-2.6572	70.1572	-0.265112	1	-1.20835	0.678126	-2.07145	0.4119	-4.53756	0.394649	-0.492345	0.0025	-0.910019	-0.0746714	2.32807	0.0638	-0.0377952	4.69393	7.25627	1	-11.8392	26.3517	-0.649297	0	-1.07724	-0.221358	-0.593177	0	-0.99745	-0.188905	3.30349	1	-26.478	33.085	-0.0072432	1	-0.0589432	0.0444569	20.5179	1	-217.755	258.79
PL	vs	FCR	33.125	0.1812	-3.2822	69.5322	-1.35131	0	-2.29454	-0.408068	-1.71213	0.9624	-4.17823	0.753977	-0.810402	0	-1.22798	-0.392825	0.612298	1	-1.67665	2.90125	0.558045	1	-18.5374	19.6535	-1.16246	0	-1.59034	-0.734573	-1.21811	0	-1.63708	-0.799149	0.956415	1	-29.8902	31.803	-0.0328033	1	-0.100175	0.034568	114.085	1	-196.154	424.324
FCU	vs	FCR	31.875	0.278	-4.5322	68.2822	0.144776	1	-0.798462	1.08801	1.95728	0.6235	-0.508828	4.42338	0.306134	0.8748	-0.111488	0.723757	0.109297	1	-2.17965	2.39825	-0.455344	1	-19.5508	18.6401	0.234962	1	-0.192952	0.662876	-0.222582	1	-0.641573	0.196409	-33.5783	0.012	-64.4221	-2.73446	-0.0111588	1	-0.0744398	0.0521222	-197.459	0.9707	-488.596	93.6772
ECRL	vs	FCR	75.625	0	39.2178	112.032	-0.815485	0.3157	-1.75872	0.127753	-0.0386194	1	-2.50472	2.42748	-0.283195	0.9806	-0.700768	0.134378	0.325043	1	-1.9639	2.61399	2.09629	1	-16.9992	21.1917	-0.386853	0.1947	-0.814631	0.0409251	-0.308659	0.7605	-0.712872	0.0955535	7.84954	1	-21.9319	37.631	-0.0234813	1	-0.0864895	0.0395268	119.813	1	-170.397	410.022
ECRB	vs	FCR	11.875	1	-24.5322	48.2822	0.0277985	1	-0.915439	0.971036	0.416045	1	-2.05006	2.88215	0.0726855	1	-0.344973	0.490344	1.26456	1	-1.02439	3.55351	2.46625	1	-16.6292	21.5617	0.104933	1	-0.322889	0.532755	-0.025334	1	-0.429588	0.37892	-11.1174	1	-40.8989	18.6641	-0.0092492	1	-0.0670869	0.0485885	-34.8291	1	-301.123	231.465
ECU	vs	FCR	-26.875	0.8581	-63.2822	9.5322	-0.147015	1	-1.09025	0.796223	0.379851	1	-2.08625	2.84596	0.0220332	1	-0.395512	0.439579	3.81663	0	1.45291	6.18035	1.15631	1	-17.9391	20.2518	-0.0558357	1	-0.483599	0.371928	-0.236639	1	-0.655818	0.18254	-14.4358	1	-45.2938	16.4222	-0.0155055	1	-0.0733344	0.0423234	-48.9323	1	-315.201	217.336
FDS-2	vs	FCR	44.375	0.0012	7.9678	80.7822	-0.76306	0.5512	-1.7063	0.180178	-1.86474	0.7914	-4.33084	0.601365	-0.600919	0	-1.0185	-0.183336	0.841956	1	-1.44699	3.1309	3.31776	1	-15.7777	22.4132	-0.663455	0	-1.09129	-0.235625	-0.649504	0	-1.06879	-0.230222	0.840544	1	-29.9989	31.68	-0.016718	1	-0.0799436	0.0465076	114.397	1	-175.989	404.782
FDS-3	vs	FCR	59.375	0	22.9678	95.7822	0.0446717	1	-0.93232	1.02166	-1.36711	1	-3.92193	1.18772	-0.210504	1	-0.643025	0.222017	0.512188	1	-1.77676	2.80113	17.5759	0.159	-1.51951	36.6714	-0.128553	1	-0.556331	0.299224	-0.248326	0.9996	-0.652588	0.155937	-10.5436	1	-40.325	19.2379	-0.0153125	1	-0.0729362	0.0423113	-34.826	1	-300.325	230.673
FDS-4	vs	FCR	77.5	0	41.0928	113.907	-0.177612	1	-1.12085	0.765626	-2.13713	0.3085	-4.60323	0.328977	-0.463054	0.0085	-0.880595	-0.045514	1.20014	1	-1.08881	3.48909	10.3535	1	-8.74193	29.4489	-0.353628	0.4697	-0.781393	0.0741358	-0.524293	0.0003	-0.92859	-0.119995	-14.0175	1	-43.7989	15.764	-0.0224594	1	-0.0800832	0.0351644	-49.1752	1	-314.674	216.323
FDS-5	vs	FCR	30	0.4817	-6.4072	66.4072	-1.64347	0	-2.58671	-0.700232	-3.40205	0	-5.86816	-0.935948	-1.41242	0	-1.83051	-0.994343	2.54501	0.0079	0.256059	4.83395	-1.68783	1	-20.7833	17.4076	-1.72297	0	-2.15103	-1.29491	-1.78596	0	-2.19068	-1.38124	-4.148	1	-33.9295	25.6335	-0.0198858	1	-0.0759017	0.03613	16.1104	1	-241.807	274.028
FDP-2	vs	FCR	97.5	0	61.0928	133.907	-0.39347	1	-1.33671	0.549768	-1.00168	1	-3.46778	1.46443	-0.298133	0.9271	-0.715911	0.119646	1.59369	0.9636	-0.695254	3.88264	5.43398	1	-13.6615	24.5294	-0.4803	0.0067	-0.908107	-0.0524935	-0.543696	0.0001	-0.947928	-0.139464	-5.91395	1	-35.6954	23.8675	-0.0498169	0.4288	-0.109743	0.0101092	51.4837	1	-224.395	327.362
FDP-3	vs	FCR	65.625	0	29.2178	102.032	-0.210634	1	-1.15387	0.732603	-0.966791	1	-3.43289	1.49931	-0.221154	1	-0.638711	0.196403	1.95954	0.3518	-0.329406	4.24849	22.8282	0.0018	3.73271	41.9236	-0.187069	1	-0.614858	0.24072	-0.278241	0.9702	-0.682475	0.125993	-6.89348	1	-36.675	22.888	-0.0373441	0.9998	-0.100315	0.0256268	-12.208	1	-301.694	277.278
FDP-4	vs	FCR	36.25	0.0534	-0.157197	72.6572	-0.397015	1	-1.34025	0.546223	-0.608209	1	-3.07431	1.8579	-0.213482	1	-0.631203	0.20424	2.27856	0.0536	-0.0103912	4.5675	9.00056	1	-10.0949	28.096	-0.236729	1	-0.664512	0.191054	-0.411652	0.0377	-0.815972	-0.007331	-15.6216	1	-45.403	14.1599	-0.0238875	1	-0.0799033	0.0321284	-19.7367	1	-277.654	238.181
FDP-5	vs	FCR	73.75	0	37.3428	110.157	-0.625933	0.9904	-1.56917	0.317305	-2.05578	0.4391	-4.52189	0.410321	-0.605983	0	-1.02372	-0.188246	3.47736	0	1.18841	5.76631	0.297961	1	-18.7975	19.3934	-0.664966	0	-1.09275	-0.23718	-0.852196	0	-1.25641	-0.447978	-16.4948	1	-46.2762	13.2867	-0.0328841	1	-0.090713	0.0249447	-85.6862	1	-351.954	180.582
EIP	vs	FCR	6.25	1	-30.1572	42.6572	-1.47575	0	-2.41898	-0.532508	-1.71716	0.9594	-4.18327	0.74894	-0.866338	0	-1.28403	-0.448645	1.13103	1	-1.15792	3.41998	-14.6632	0.751	-33.7586	4.43226	-1.27292	0	-1.70089	-0.844952	-1.21266	0	-1.61697	-0.808343	12.967	1	-16.8145	42.7484	-0.0228774	1	-0.0807151	0.0349603	173.676	0.9908	-92.6179	439.97
EDC-2	vs	FCR	63.125	0	26.7178	99.5322	-1.52276	0	-2.466	-0.579523	-2.50429	0.0393	-4.97039	-0.0381868	-1.10477	0	-1.52258	-0.686958	2.50895	0.0104	0.220001	4.7979	-11.8803	0.9995	-30.9758	7.21513	-1.41159	0	-1.83937	-0.983796	-1.35092	0	-1.75517	-0.946676	6.11743	1	-23.664	35.8989	-0.0219788	1	-0.0779946	0.0340371	85.1576	1	-172.76	343.075
EDC-3	vs	FCR	114.375	0	77.9678	150.782	-0.839925	0.232	-1.78316	0.103313	-2.07313	0.409	-4.53924	0.39297	-0.676513	0	-1.09412	-0.258908	1.37688	0.9999	-0.912066	3.66583	-17.4178	0.1775	-36.5133	1.67761	-0.801098	0	-1.22897	-0.373223	-0.749098	0	-1.15327	-0.344922	7.57724	1	-22.2042	37.3587	-0.0178225	1	-0.0738383	0.0381934	75.697	1	-182.221	333.615
EDC-4	vs	FCR	66.875	0	30.4678	103.282	-0.871761	0.2275	-1.84906	0.105533	-2.07499	0.5369	-4.63029	0.48032	-0.678276	0	-1.11136	-0.245194	2.96483	0.0003	0.675888	5.25378	-13.2193	0.9688	-32.3148	5.87612	-0.850155	0	-1.27809	-0.422221	-0.914015	0	-1.3184	-0.50963	-5.27182	1	-35.0533	24.5097	0.0118212	1	-0.0441946	0.0678371	-75.4501	1	-333.368	182.468
EDC-5	vs	FCR	20.72	1	-18.662	60.102	-1.65824	0	-2.67859	-0.637885	-3.25542	0.0011	-5.9241	-0.586741	-1.42542	0	-1.87694	-0.973909	3.21677	0.0002	0.754103	5.67944	-16.4011	0.633	-37.0709	4.26864	-1.89093	0	-2.35401	-1.42786	-1.87275	0	-2.31038	-1.43512	9.87062	1	-22.3462	42.0874	-0.0032999	1	-0.0664918	0.059892	-52.084	1	-342.499	238.331
EDM	vs	FCR	18.75	1	-17.6572	55.1572	-1.23063	0.0015	-2.2507	-0.210567	-2.68109	0.0464	-5.34925	-0.0129203	-1.05013	0	-1.46785	-0.632406	2.77941	0.0012	0.49046	5.06836	-7.00372	1	-26.0992	12.0917	-1.25432	0	-1.68229	-0.826354	-1.21173	0	-1.61611	-0.807358	7.1389	1	-22.6426	36.9204	0.0113106	1	-0.0447052	0.0673265	7.75907	1	-250.159	265.677
FPL	vs	FCR	36.875	0.041	0.467803	73.2822	0.218657	1	-0.724581	1.16189	-1.7653	0.922	-4.2314	0.700806	-0.266387	0.9979	-0.683918	0.151143	1.18956	1	-1.09939	3.47851	2.74363	1	-16.3518	21.8391	-0.266978	0.9992	-0.694747	0.16079	-0.352723	0.2876	-0.756919	0.0514722	-8.36407	1	-38.1455	21.4174	-0.0007717	1	-0.0744143	0.0728709	-64.7157	1	-403.683	274.251
APL	vs	FCR	-20.625	1	-57.0322	15.7822	-0.262873	1	-1.20611	0.680365	0.30541	1	-2.16069	2.77151	-0.0260947	1	-0.443723	0.391534	1.50114	0.9947	-0.787811	3.79008	0.0503553	1	-19.0451	19.1458	-0.112865	1	-0.540761	0.315031	-0.328546	0.6704	-0.747773	0.0906819	-18.1743	1	-49.0323	12.6837	-0.0480865	0.4279	-0.105915	0.0097424	18.7281	1	-247.54	284.996
EPB	vs	FCR	-10.625	1	-47.0322	25.7822	-1.2056	0.0004	-2.14884	-0.262359	-2.66791	0.0134	-5.13401	-0.201806	-0.949542	0	-1.36807	-0.531017	3.47161	0	1.18266	5.76056	-2.09117	1	-21.1866	17.0043	-1.50293	0	-1.93171	-1.07414	-1.29441	0	-1.6993	-0.889513	35.2682	0.0022	5.48674	65.0497	-0.0395702	0.9629	-0.0973835	0.018243	302.832	0.0054	36.8778	568.786
EPL	vs	FCR	31.25	0.3386	-5.1572	67.6572	-1.31287	0	-2.25611	-0.369635	-1.59627	0.9961	-4.06237	0.869836	-0.778943	0	-1.19649	-0.361398	2.48441	0.022	0.121748	4.84708	0.385082	1	-18.7104	19.4805	-1.10975	0	-1.53762	-0.681883	-1.18373	0	-1.58805	-0.77942	-7.04591	1	-36.8274	22.7356	-0.0331049	0.9999	-0.0891207	0.022911	23.0268	1	-234.891	280.944
FCU	vs	PL	-1.25	1	-37.6572	35.1572	1.49608	0	0.552844	2.43932	3.6694	0	1.2033	6.13551	1.11654	0	0.698919	1.53415	-0.503001	1	-2.71307	1.70707	-1.01339	1	-20.1088	18.082	1.39742	0	0.969375	1.82546	0.99553	0	0.561898	1.42916	-34.5347	0.0131	-66.4175	-2.65192	0.0216445	1	-0.0478961	0.0911851	-311.544	0.0747	-631.855	8.76643
ECRL	vs	PL	42.5	0.003	6.0928	78.9072	0.535821	1	-0.407417	1.47906	1.67351	0.9802	-0.792597	4.13961	0.527207	0.0005	0.109576	0.944839	-0.287255	1	-2.49732	1.92281	1.53825	1	-17.5572	20.6337	0.775604	0	0.34762	1.20359	0.909453	0	0.490515	1.32839	6.89313	1	-23.9535	37.7397	0.009322	1	-0.0605689	0.0792128	5.72771	1	-316.024	327.48
ECRB	vs	PL	-21.25	1	-57.6572	15.1572	1.3791	0	0.435867	2.32234	2.12817	0.3215	-0.337933	4.59428	0.883088	0	0.465328	1.30085	0.652262	1	-1.55781	2.86233	1.90821	1	-17.1872	21.0037	1.26739	0	0.839351	1.69543	1.19278	0	0.773621	1.61194	-12.0738	1	-42.9204	18.7728	0.0235541	1	-0.0416587	0.088767	-148.914	1	-449.28	151.452
ECU	vs	PL	-60	0	-96.4072	-23.5928	1.20429	0.0004	0.261053	2.14753	2.09198	0.3777	-0.374127	4.55808	0.832435	0	0.414814	1.25006	3.20433	0	0.915194	5.49347	0.59827	1	-18.4972	19.6937	1.10662	0	0.678762	1.53448	0.981473	0	0.547898	1.41505	-15.3922	1	-47.3005	16.516	0.0172978	1	-0.0479156	0.0825112	-163.017	1	-463.303	137.268
FDS-2	vs	PL	11.25	1	-25.1572	47.6572	0.588246	0.9992	-0.354992	1.53148	-0.152612	1	-2.61872	2.31349	0.209483	1	-0.208263	0.627228	0.229658	1	-1.98041	2.43973	2.75972	1	-16.3357	21.8552	0.499002	0.0031	0.0711019	0.926902	0.568608	0.0002	0.134941	1.00228	-0.11587	1	-31.9643	31.7325	0.0160853	1	-0.053767	0.0859376	0.311721	1	-320.818	321.442
FDS-3	vs	PL	26.25	0.9092	-10.1572	62.6572	1.39598	0	0.418986	2.37297	0.345022	1	-2.2098	2.89985	0.599898	0	0.167358	1.03244	-0.100111	1	-2.31018	2.10996	17.0179	0.2325	-2.07755	36.1133	1.0339	0	0.606003	1.4618	0.969787	0	0.550931	1.38864	-11.5	1	-42.3466	19.3466	0.0174908	1	-0.0477298	0.0827115	-148.911	1	-449.338	151.516
FDS-4	vs	PL	44.375	0.0012	7.9678	80.7822	1.17369	0.0007	0.230456	2.11693	-0.425	1	-2.8911	2.0411	0.347347	0.4474	-0.070286	0.764981	0.58784	1	-1.62223	2.79791	9.79546	1	-9.29998	28.8909	0.808828	0	0.380946	1.23671	0.69382	0	0.274908	1.11273	-14.9739	1	-45.8205	15.8727	0.0103439	1	-0.0548767	0.0755645	-163.26	1	-463.687	137.167
FDS-5	vs	PL	-3.125	1	-39.5322	33.2822	-0.292164	1	-1.2354	0.651074	-1.68992	0.9737	-4.15603	0.776179	-0.602022	0	-1.02007	-0.183972	1.93271	0.2849	-0.277361	4.14278	-2.24588	1	-21.3413	16.8496	-0.560512	0.0002	-0.988952	-0.132073	-0.567847	0.0001	-0.987096	-0.148599	-5.10441	1	-35.951	25.7422	0.0129174	1	-0.0508833	0.0767182	-97.9745	1	-391.772	195.822
FDP-2	vs	PL	64.375	0	27.9678	100.782	0.957836	0.0394	0.014598	1.90107	0.710448	1	-1.75566	3.17655	0.512269	0.001	0.0944262	0.930112	0.981395	1	-1.22867	3.19146	4.87594	1	-14.2195	23.9714	0.682157	0	0.254223	1.11009	0.674417	0	0.255352	1.09348	-6.87037	1	-37.717	23.9762	-0.0170136	1	-0.0843842	0.0503571	-62.6012	1	-372.827	247.625
FDP-3	vs	PL	32.5	0.2257	-3.9072	68.9072	1.14067	0.0014	0.197434	2.08391	0.745336	1	-1.72077	3.21144	0.589248	0	0.171594	1.0069	1.34724	0.9998	-0.862826	3.55731	22.2701	0.003	3.17466	41.3655	0.975388	0	0.547383	1.40339	0.939872	0	0.520961	1.35878	-7.84989	1	-38.6965	22.9967	-0.0045408	1	-0.0747735	0.0656918	-126.293	1	-449.141	196.555
FDP-4	vs	PL	3.125	1	-33.2822	39.5322	0.954291	0.0417	0.0110532	1.89753	1.10392	1	-1.36219	3.57002	0.59692	0	0.179193	1.01465	1.66626	0.809	-0.543811	3.87633	8.44251	1	-10.6529	27.5379	0.925728	0	0.497813	1.35364	0.806461	0	0.387478	1.22544	-16.578	1	-47.4246	14.2686	0.0089158	1	-0.054885	0.0727166	-133.822	1	-427.619	159.975
FDP-5	vs	PL	40.625	0.0075	4.2178	77.0322	0.725373	0.737	-0.217865	1.66861	-0.343657	1	-2.80976	2.12245	0.204419	1	-0.213471	0.622309	2.86506	0.0002	0.654992	5.07513	-0.260084	1	-19.3555	18.8354	0.497491	0.0033	0.0695408	0.925441	0.365917	0.2851	-0.0530438	0.784878	-17.4512	1	-48.2978	13.3954	-8.09e-05	1	-0.0652942	0.0651325	-199.771	0.9829	-500.057	100.515
EIP	vs	PL	-26.875	0.8581	-63.2822	9.5322	-0.12444	1	-1.06768	0.818797	-0.0050373	1	-2.47114	2.46107	-0.0559362	1	-0.473854	0.361982	0.518732	1	-1.69134	2.7288	-15.2212	0.6157	-34.3167	3.87421	-0.110465	1	-0.538438	0.317508	0.005456	1	-0.413461	0.424373	12.0106	1	-18.8361	42.8572	0.0099259	1	-0.055287	0.0751387	59.5911	1	-240.774	359.957
EDC-2	vs	PL	30	0.4817	-6.4072	66.4072	-0.171455	1	-1.11469	0.771783	-0.792164	1	-3.25827	1.67394	-0.294367	0.9462	-0.712378	0.123645	1.89665	0.3437	-0.313419	4.10672	-12.4384	0.996	-31.5338	6.65708	-0.249128	1	-0.676962	0.178706	-0.132812	1	-0.552164	0.28654	5.16101	1	-25.6856	36.0076	0.0108245	1	-0.0529763	0.0746253	-28.9273	1	-322.724	264.87
EDC-3	vs	PL	81.25	0	44.8428	117.657	0.511381	1	-0.431857	1.45462	-0.361007	1	-2.82711	2.1051	0.133889	1	-0.283867	0.551646	0.764583	1	-1.44549	2.97465	-17.9759	0.1191	-37.0713	1.11956	0.361359	0.394	-0.0666534	0.789372	0.469015	0.0071	0.050013	0.888016	6.62082	1	-24.2258	37.4674	0.0149808	1	-0.0488199	0.0787816	-38.388	1	-332.185	255.409
EDC-4	vs	PL	33.75	0.1442	-2.6572	70.1572	0.479545	1	-0.49775	1.45684	-0.36286	1	-2.91817	2.19245	0.132126	1	-0.301247	0.565499	2.35254	0.0178	0.142468	4.56261	-13.7774	0.9144	-32.8728	5.31808	0.312302	0.886	-0.115878	0.740483	0.304097	0.8963	-0.114899	0.723094	-6.22823	1	-37.0748	24.6184	0.0446245	0.9383	-0.0191763	0.108425	-189.535	0.9936	-483.332	104.262
EDC-5	vs	PL	-12.405	1	-51.787	26.977	-0.306932	1	-1.32728	0.713421	-1.54329	1	-4.21197	1.12539	-0.615023	0.0001	-1.06633	-0.163714	2.60447	0.0117	0.213871	4.99508	-16.9592	0.5049	-37.6289	3.7106	-0.728475	0	-1.19177	-0.265179	-0.654639	0	-1.1067	-0.202576	8.91421	1	-24.3097	42.1381	0.0295034	1	-0.0410417	0.100048	-166.169	1	-490.496	158.158
EDM	vs	PL	-14.375	1	-50.7822	22.0322	0.120671	1	-0.899396	1.14074	-0.968959	1	-3.63713	1.69921	-0.239727	1	-0.657653	0.178199	2.16711	0.0672	-0.0429602	4.37718	-7.56177	1	-26.6572	11.5337	-0.091866	1	-0.519922	0.33619	0.0063783	1	-0.412744	0.425501	6.18248	1	-24.6641	37.0291	0.0441139	0.9525	-0.0196868	0.107915	-106.326	1	-400.123	187.471
FPL	vs	PL	3.75	1	-32.6572	40.1572	1.56996	0	0.626725	2.5132	-0.0531716	1	-2.51928	2.41293	0.544015	0.0002	0.126417	0.961612	0.577259	1	-1.63281	2.78733	2.18558	1	-16.9099	21.281	0.895479	0	0.467577	1.32338	0.865389	0	0.446653	1.28413	-9.32048	1	-40.1671	21.5261	0.0320316	1	-0.0482372	0.1123	-178.801	1	-548.242	190.641
APL	vs	PL	-53.75	0	-90.1572	-17.3428	1.08843	0.0038	0.145195	2.03167	2.01754	0.5087	-0.448567	4.48364	0.784307	0	0.366501	1.20211	0.888838	1	-1.32123	3.09891	-0.50769	1	-19.6031	18.5877	1.04959	0	0.621559	1.47762	0.889567	0	0.456394	1.32274	-19.1307	0.9999	-51.039	12.7775	-0.0152832	1	-0.0804965	0.0499302	-95.3569	1	-395.643	204.929
EPB	vs	PL	-43.75	0.0016	-80.1572	-7.3428	0.145709	1	-0.797529	1.08895	-0.955784	1	-3.42189	1.51032	-0.13914	1	-0.557565	0.279284	2.85931	0.0003	0.649244	5.06938	-2.64922	1	-21.7447	16.4462	-0.340468	0.6234	-0.769436	0.0885005	-0.0762952	1	-0.496713	0.344122	34.3118	0.008	3.46518	65.1584	-0.0067669	1	-0.0719755	0.0584416	188.747	0.9975	-111.486	488.98
EPL	vs	PL	-1.875	1	-38.2822	34.5322	0.0384328	1	-0.904805	0.981671	0.115858	1	-2.35025	2.58196	0.0314592	1	-0.386199	0.449117	1.87211	0.517	-0.416834	4.16106	-0.172963	1	-19.2684	18.9225	0.0527035	1	-0.375345	0.480752	0.0343776	1	-0.384973	0.453728	-8.00232	1	-38.8489	22.8443	-0.0003016	1	-0.0641023	0.0634992	-91.0581	1	-384.855	202.739
ECRL	vs	FCU	43.75	0.0016	7.3428	80.1572	-0.960261	0.0378	-1.9035	-0.0170234	-1.9959	0.5495	-4.462	0.470209	-0.589329	0	-1.00699	-0.171668	0.215746	1	-1.99432	2.42582	2.55164	1	-16.5438	21.6471	-0.621815	0	-1.04971	-0.193915	-0.0860771	1	-0.505099	0.332944	41.4278	0.0001	10.584	72.2716	-0.0123225	1	-0.0783421	0.0536971	317.272	0.0256	13.3131	621.231
ECRB	vs	FCU	-20	1	-56.4072	16.4072	-0.116978	1	-1.06021	0.82626	-1.54123	0.9991	-4.00734	0.924873	-0.233449	1	-0.651133	0.184235	1.15526	1	-1.05481	3.36533	2.9216	1	-16.1738	22.017	-0.130029	1	-0.557882	0.297824	0.197248	1	-0.221748	0.616244	22.4609	0.8894	-8.38292	53.3047	0.0019096	1	-0.0588728	0.0626921	162.63	0.9999	-117.413	442.673
ECU	vs	FCU	-58.75	0	-95.1572	-22.3428	-0.291791	1	-1.23503	0.651447	-1.57743	0.9976	-4.04353	0.888679	-0.284101	0.9787	-0.701718	0.133516	3.70733	0	1.4182	5.99647	1.61166	1	-17.4838	20.7071	-0.290798	0.9793	-0.718665	0.13707	-0.0140569	1	-0.447429	0.419316	19.1425	0.9999	-12.7344	51.0193	-0.0043467	1	-0.0651237	0.0564303	148.527	1	-131.358	428.412
FDS-2	vs	FCU	12.5	1	-23.9072	48.9072	-0.907836	0.0876	-1.85107	0.035402	-3.82201	0	-6.28812	-1.35591	-0.907053	0	-1.32482	-0.489292	0.732659	1	-1.47741	2.94273	3.77311	1	-15.3223	22.8685	-0.898417	0	-1.32642	-0.470411	-0.426922	0.0621	-0.860005	0.006161	34.4188	0.0139	2.54527	66.2924	-0.0055592	1	-0.0712418	0.0601234	311.856	0.0311	9.41941	614.292
FDS-3	vs	FCU	27.5	0.7947	-8.9072	63.9072	-0.100104	1	-1.0771	0.876887	-3.32438	0.0002	-5.8792	-0.769557	-0.516639	0.0019	-0.94946	-0.0838174	0.40289	1	-1.80718	2.61296	18.0313	0.1143	-1.06417	37.1267	-0.363515	0.3736	-0.791533	0.0645022	-0.0257434	1	-0.444975	0.393488	23.0347	0.8276	-7.80911	53.8785	-0.0041536	1	-0.0651818	0.0568745	162.633	1	-118.331	443.597
FDS-4	vs	FCU	45.625	0.0006	9.2178	82.0322	-0.322388	1	-1.26563	0.62085	-4.0944	0	-6.56051	-1.6283	-0.769189	0	-1.18684	-0.351536	1.09084	1	-1.11923	3.30091	10.8088	1	-8.28659	29.9043	-0.58859	0.0001	-1.01658	-0.160601	-0.30171	0.9127	-0.720964	0.117544	19.5608	0.9983	-11.283	50.4046	-0.0113006	1	-0.0723287	0.0497275	148.284	1	-132.68	429.248
FDS-5	vs	FCU	-1.875	1	-38.2822	34.5322	-1.78825	0	-2.73148	-0.845008	-5.35933	0	-7.82543	-2.89322	-1.71856	0	-2.13646	-1.30066	2.43571	0.0094	0.22564	4.64578	-1.23249	1	-20.3279	17.863	-1.95793	0	-2.38587	-1.53	-1.56338	0	-1.98387	-1.14289	29.4303	0.0987	-1.41354	60.2741	-0.008727	1	-0.0679959	0.0505419	213.57	0.6482	-59.4491	486.588
FDP-2	vs	FCU	65.625	0	29.2178	102.032	-0.538246	1	-1.48148	0.404992	-2.95896	0.0017	-5.42506	-0.492851	-0.604267	0	-1.02197	-0.18656	1.4844	0.9876	-0.725673	3.69447	5.88933	1	-13.2061	24.9848	-0.715262	0	-1.14309	-0.287434	-0.321114	0.7512	-0.740445	0.0982172	27.6643	0.214	-3.17949	58.5081	-0.038658	0.9991	-0.101681	0.0243649	248.943	0.3278	-41.4302	539.316
FDP-3	vs	FCU	33.75	0.1442	-2.6572	70.1572	-0.35541	1	-1.29865	0.587827	-2.92407	0.0022	-5.39017	-0.457963	-0.527289	0.0005	-0.944991	-0.109586	1.85024	0.4297	-0.359825	4.06031	23.2835	0.0011	4.18805	42.3789	-0.422031	0.0615	-0.84989	0.0058277	-0.0556587	1	-0.475023	0.363706	26.6848	0.3136	-4.15901	57.5286	-0.0261853	1	-0.0921878	0.0398172	185.251	0.9993	-118.56	489.062
FDP-4	vs	FCU	4.375	1	-32.0322	40.7822	-0.541791	1	-1.48503	0.401447	-2.56548	0.0266	-5.03159	-0.0993808	-0.519616	0.0007	-0.937386	-0.101846	2.16926	0.0663	-0.0408103	4.37933	9.4559	1	-9.63954	28.5513	-0.471691	0.0095	-0.899529	-0.0438522	-0.189069	1	-0.608818	0.230679	17.9567	1	-12.8871	48.8005	-0.0127287	1	-0.0719976	0.0465402	177.722	0.9913	-95.2962	450.741
FDP-5	vs	FCU	41.875	0.0041	5.4678	78.2822	-0.770709	0.5134	-1.71395	0.172529	-4.01306	0	-6.47916	-1.54696	-0.912117	0	-1.32985	-0.494385	3.36806	0	1.15799	5.57813	0.753305	1	-18.3421	19.8487	-0.899928	0	-1.32781	-0.472047	-0.629613	0	-1.0489	-0.210322	17.0835	1	-13.7603	47.9273	-0.0217253	1	-0.0825024	0.0390517	111.773	1	-168.112	391.658
EIP	vs	FCU	-25.625	0.9469	-62.0322	10.7822	-1.62052	0	-2.56376	-0.677284	-3.67444	0	-6.14055	-1.20834	-1.17247	0	-1.59034	-0.75461	1.02173	1	-1.18834	3.2318	-14.2078	0.846	-33.3033	4.8876	-1.50788	0	-1.93612	-1.07965	-0.990074	0	-1.40925	-0.570895	46.5453	0	15.7014	77.3891	-0.0117186	1	-0.072501	0.0490638	371.135	0.0002	91.092	651.178
EDC-2	vs	FCU	31.25	0.3386	-5.1572	67.6572	-1.66754	0	-2.61077	-0.724299	-4.46157	0	-6.92767	-1.99546	-1.4109	0	-1.82869	-0.99312	2.39965	0.0124	0.189581	4.60972	-11.425	0.9999	-30.5204	7.67047	-1.64655	0	-2.0745	-1.21859	-1.12834	0	-1.54731	-0.709372	39.6957	0.0003	8.85189	70.5395	-0.01082	1	-0.0700889	0.0484489	282.617	0.0292	9.59816	555.635
EDC-3	vs	FCU	82.5	0	46.0928	118.907	-0.984702	0.025	-1.92794	-0.0414636	-4.03041	0	-6.49651	-1.56431	-0.982647	0	-1.40046	-0.564832	1.26758	1	-0.942485	3.47765	-16.9625	0.241	-36.0579	2.13295	-1.03606	0	-1.46419	-0.607927	-0.526516	0.0006	-0.945667	-0.107364	41.1555	0.0001	10.3117	71.9993	-0.0066636	1	-0.0659325	0.0526052	273.156	0.0496	0.1375	546.175
EDC-4	vs	FCU	35	0.089	-1.4072	71.4072	-1.01654	0.0266	-1.99383	-0.0392428	-4.03226	0	-6.58757	-1.47696	-0.98441	0	-1.41735	-0.551469	2.85554	0.0003	0.645469	5.06561	-12.764	0.9895	-31.8594	6.33147	-1.08512	0	-1.51305	-0.65718	-0.691433	0	-1.11056	-0.272309	28.3065	0.1633	-2.53735	59.1503	0.02298	1	-0.0362889	0.0822489	122.009	1	-151.01	395.028
EDC-5	vs	FCU	-11.155	1	-50.537	28.227	-1.80301	0	-2.82337	-0.782662	-5.2127	0	-7.88138	-2.54402	-1.73156	0	-2.18326	-1.27986	3.10747	0.0002	0.716872	5.49808	-15.9458	0.7353	-36.6155	4.72399	-2.12589	0	-2.58925	-1.66254	-1.65017	0	-2.10236	-1.19798	43.4489	0.0002	10.2613	76.6365	0.0078589	1	-0.0584164	0.0741341	145.375	1	-159.659	450.409
EDM	vs	FCU	-13.125	1	-49.5322	23.2822	-1.37541	0.0001	-2.39548	-0.355343	-4.63836	0	-7.30653	-1.9702	-1.35626	0	-1.77415	-0.938375	2.67011	0.0014	0.460041	4.88018	-6.54838	1	-25.6438	12.5471	-1.48928	0	-1.91718	-1.06139	-0.989152	0	-1.40837	-0.56993	40.7172	0.0002	9.87336	71.561	0.0224695	1	-0.0367994	0.0817383	205.218	0.7805	-67.8004	478.237
FPL	vs	FCU	5	1	-31.4072	41.4072	0.0738806	1	-0.869357	1.01712	-3.72257	0	-6.18868	-1.25647	-0.572522	0.0001	-0.990154	-0.154889	1.08026	1	-1.12981	3.29033	3.19897	1	-15.8965	22.2944	-0.50194	0.0027	-0.929848	-0.0740326	-0.130141	1	-0.549408	0.289125	25.2142	0.5116	-5.6296	56.058	0.0103871	1	-0.0664394	0.0872136	132.743	1	-220.745	486.232
APL	vs	FCU	-52.5	0	-88.9072	-16.0928	-0.407649	1	-1.35089	0.535589	-1.65187	0.9868	-4.11797	0.814239	-0.332229	0.6157	-0.749956	0.0854972	1.39184	0.9991	-0.81823	3.60191	0.505699	1	-18.5897	19.6011	-0.347827	0.5346	-0.775909	0.0802542	-0.105964	1	-0.539581	0.327654	15.404	1	-16.4729	47.2808	-0.0369276	0.9994	-0.0977047	0.0238494	216.187	0.6925	-63.6981	496.072
EPB	vs	FCU	-42.5	0.003	-78.9072	-6.0928	-1.35037	0	-2.29361	-0.407135	-4.62519	0	-7.09129	-2.15908	-1.25568	0	-1.67402	-0.837334	3.36232	0	1.15224	5.57238	-1.63583	1	-20.7313	17.4596	-1.73789	0	-2.16622	-1.30956	-1.07183	0	-1.49107	-0.652576	68.8465	0	38.0027	99.6903	-0.0284114	1	-0.0891979	0.032375	500.291	0	220.201	780.381
EPL	vs	FCU	-0.625	1	-37.0322	35.7822	-1.45765	0	-2.40089	-0.514411	-3.55355	0	-6.01965	-1.08744	-1.08508	0	-1.50275	-0.667406	2.37511	0.0276	0.0861667	4.66406	0.840426	1	-18.255	19.9359	-1.34472	0	-1.77259	-0.916844	-0.961153	0	-1.37985	-0.542455	26.5324	0.3316	-4.31144	57.3762	-0.021946	1	-0.0812149	0.0373228	220.486	0.5324	-52.5327	493.505
ECRB	vs	ECRL	-63.75	0	-100.157	-27.3428	0.843284	0.2219	-0.0999543	1.78652	0.454664	1	-2.01144	2.92077	0.35588	0.3618	-0.0616831	0.773444	0.939517	1	-1.27055	3.14959	0.369962	1	-18.7255	19.4654	0.491786	0.0042	0.0640132	0.919559	0.283325	0.9522	-0.120949	0.6876	-18.9669	0.998	-48.7484	10.8145	0.0142322	1	-0.0465488	0.0750131	-154.642	1	-434.683	125.4
ECU	vs	ECRL	-102.5	0	-138.907	-66.0928	0.66847	0.9376	-0.274768	1.61171	0.41847	1	-2.04763	2.88457	0.305228	0.8812	-0.112337	0.722792	3.49159	0	1.20245	5.78073	-0.939976	1	-20.0354	18.1555	0.331017	0.7158	-0.0967657	0.7588	0.0720202	1	-0.34704	0.49108	-22.2854	0.9061	-53.1434	8.57262	0.0079758	1	-0.0530348	0.0689865	-168.745	0.9997	-449.604	112.114
FDS-2	vs	ECRL	-31.25	0.3386	-67.6572	5.1572	0.0524254	1	-0.890813	0.995663	-1.82612	0.8502	-4.29222	0.639985	-0.317724	0.7724	-0.735348	0.0998991	0.516913	1	-1.69316	2.72698	1.22147	1	-17.874	20.3169	-0.276602	0.9963	-0.704444	0.15124	-0.340845	0.5321	-0.760063	0.0783731	-7.009	1	-37.8484	23.8305	0.0067633	1	-0.0589322	0.0724589	-5.41599	1	-307.788	296.957
FDS-3	vs	ECRL	-16.25	1	-52.6572	20.1572	0.860157	0.2623	-0.116835	1.83715	-1.32848	1	-3.88331	1.22634	0.0726907	1	-0.360066	0.505447	0.187144	1	-2.02292	2.39721	15.4796	0.5511	-3.6158	34.5751	0.2583	0.9999	-0.169496	0.686095	0.0603337	1	-0.343847	0.464515	-18.3931	0.9995	-48.1746	11.3884	0.0081689	1	-0.0525983	0.068936	-154.639	1	-434.455	125.177
FDS-4	vs	ECRL	1.875	1	-34.5322	38.2822	0.637873	0.9822	-0.305365	1.58111	-2.09851	0.3671	-4.56461	0.367597	-0.17986	1	-0.597415	0.237696	0.875095	1	-1.33497	3.08516	8.25722	1	-10.8382	27.3527	0.0332246	1	-0.394566	0.461015	-0.215633	1	-0.619824	0.188558	-21.867	0.871	-51.6485	7.91444	0.0010219	1	-0.0597452	0.0617891	-168.988	0.9996	-448.804	110.828
FDS-5	vs	ECRL	-45.625	0.0006	-82.0322	-9.2178	-0.827985	0.2706	-1.77122	0.115253	-3.36343	0.0001	-5.82954	-0.897329	-1.12923	0	-1.54712	-0.711344	2.21996	0.0466	0.0098945	4.43003	-3.78413	1	-22.8796	15.3113	-1.33612	0	-1.76408	-0.90815	-1.4773	0	-1.88205	-1.07255	-11.9975	1	-41.779	17.7839	0.0035955	1	-0.0556649	0.0628559	-103.702	1	-376.62	169.215
FDP-2	vs	ECRL	21.875	0.9999	-14.5322	58.2822	0.422015	1	-0.521223	1.36525	-0.96306	1	-3.42916	1.50304	-0.0149381	1	-0.432576	0.4027	1.26865	1	-0.941419	3.47872	3.33769	1	-15.7577	22.4331	-0.0934473	1	-0.521243	0.334348	-0.235037	1	-0.639281	0.169208	-13.7635	1	-43.545	16.018	-0.0263355	1	-0.0896377	0.0369666	-68.3289	1	-359.944	223.287
FDP-3	vs	ECRL	-10	1	-46.4072	26.4072	0.604851	0.9973	-0.338387	1.54809	-0.928172	1	-3.39428	1.53793	0.0620406	1	-0.355505	0.479586	1.6345	0.8614	-0.575571	3.84457	20.7319	0.0124	1.63642	39.8273	0.199784	1	-0.227977	0.627545	0.0304184	1	-0.373802	0.434639	-14.743	1	-44.5245	15.0384	-0.0138628	1	-0.0798918	0.0521662	-132.021	1	-436.043	172.002
FDP-4	vs	ECRL	-39.375	0.0135	-75.7822	-2.9678	0.41847	1	-0.524768	1.36171	-0.56959	1	-3.03569	1.89651	0.0697131	1	-0.347888	0.487314	1.95351	0.2544	-0.256556	4.16358	6.90426	1	-12.1912	25.9997	0.150124	1	-0.277657	0.577905	-0.102992	1	-0.507322	0.301338	-23.4711	0.6497	-53.2526	6.31037	-0.0004061	1	-0.0596666	0.0588543	-139.549	1	-412.467	133.368
FDP-5	vs	ECRL	-1.875	1	-38.2822	34.5322	0.189552	1	-0.753686	1.13279	-2.01716	0.5094	-4.48327	0.44894	-0.322788	0.7199	-0.740437	0.0948607	3.15232	0	0.942247	5.36238	-1.79833	1	-20.8938	17.2971	-0.278113	0.9954	-0.705882	0.149655	-0.543536	0.0001	-0.947742	-0.139331	-24.3443	0.5118	-54.1258	5.43717	-0.0094028	1	-0.0704134	0.0516078	-205.499	0.8536	-486.358	75.3599
EIP	vs	ECRL	-69.375	0	-105.782	-32.9678	-0.660261	0.9536	-1.6035	0.282977	-1.67854	0.9784	-4.14465	0.787559	-0.583144	0	-1.00091	-0.165378	0.805987	1	-1.40408	3.01606	-16.7595	0.2744	-35.8549	2.33597	-0.886069	0	-1.31406	-0.458079	-0.903997	0	-1.30827	-0.499729	5.11743	1	-24.664	34.8989	0.0006039	1	-0.060177	0.0613849	53.8634	1	-226.178	333.905
EDC-2	vs	ECRL	-12.5	1	-48.9072	23.9072	-0.707276	0.8162	-1.65051	0.235962	-2.46567	0.0501	-4.93178	0.0004326	-0.821574	0	-1.23945	-0.403701	2.18391	0.0599	-0.0261644	4.39397	-13.9766	0.8856	-33.072	5.11884	-1.02473	0	-1.45255	-0.596912	-1.04226	0	-1.44665	-0.637877	-1.73211	1	-31.5136	28.0494	0.0015026	1	-0.0577579	0.060763	-34.655	1	-307.572	238.262
EDC-3	vs	ECRL	38.75	0.0179	2.3428	75.1572	-0.0244403	1	-0.967678	0.918798	-2.03451	0.4773	-4.50062	0.431589	-0.393318	0.1176	-0.810965	0.0243289	1.05184	1	-1.15823	3.26191	-19.5141	0.0355	-38.6096	-0.418682	-0.414245	0.0805	-0.842095	0.0136059	-0.440439	0.0118	-0.844676	-0.0362016	-0.272304	1	-30.0538	29.5092	0.0056589	1	-0.0536015	0.0649193	-44.1157	1	-317.033	228.802
EDC-4	vs	ECRL	-8.75	1	-45.1572	27.6572	-0.0562762	1	-1.03357	0.921018	-2.03637	0.6082	-4.59167	0.518939	-0.395081	0.1748	-0.827997	0.0378352	2.63979	0.0018	0.429723	4.84986	-15.3156	0.5921	-34.4111	3.77983	-0.463302	0.0132	-0.89114	-0.035463	-0.605356	0	-1.00966	-0.201055	-13.1214	1	-42.9028	16.6601	0.0353026	0.9998	-0.0239579	0.094563	-195.263	0.9017	-468.18	77.6547
EDC-5	vs	ECRL	-54.905	0	-94.287	-15.523	-0.842753	0.473	-1.86311	0.1776	-3.2168	0.0015	-5.88548	-0.548122	-1.14223	0	-1.59383	-0.69063	2.89173	0.0014	0.501126	5.28233	-18.4974	0.2219	-39.1672	2.17235	-1.50408	0	-1.96718	-1.04098	-1.56409	0	-2.00201	-1.12618	2.02108	1	-30.1957	34.2379	0.0201814	1	-0.0457623	0.0861252	-171.897	1	-475.15	131.357
EDM	vs	ECRL	-56.875	0	-93.2822	-20.4678	-0.41515	1	-1.43522	0.604918	-2.64247	0.0579	-5.31063	0.0256991	-0.766934	0	-1.18457	-0.349302	2.45436	0.0081	0.244295	4.66443	-9.10001	1	-28.1955	9.99543	-0.86747	0	-1.2954	-0.439535	-0.903075	0	-1.30741	-0.49874	-0.710646	1	-30.4921	29.0708	0.034792	0.9999	-0.0244684	0.0940524	-112.054	1	-384.971	160.864
FPL	vs	ECRL	-38.75	0.0179	-75.1572	-2.3428	1.03414	0.0105	0.0909039	1.97738	-1.72668	0.9533	-4.19278	0.739425	0.0168074	1	-0.40074	0.434355	0.864514	1	-1.34556	3.07458	0.647336	1	-18.4481	19.7428	0.119875	1	-0.307891	0.547641	-0.044064	1	-0.448281	0.360153	-16.2136	1	-45.9951	13.5679	0.0227096	1	-0.0532105	0.0986298	-184.528	1	-534.241	165.184
APL	vs	ECRL	-96.25	0	-132.657	-59.8428	0.552612	1	-0.390626	1.49585	0.34403	1	-2.12207	2.81013	0.2571	0.9996	-0.16057	0.67477	1.17609	1	-1.03398	3.38616	-2.04594	1	-21.1414	17.0495	0.273988	0.9975	-0.153908	0.701884	-0.0198864	1	-0.438902	0.399129	-26.0238	0.3978	-56.8818	4.83414	-0.0246051	1	-0.0856157	0.0364055	-101.085	1	-381.943	179.774
EPB	vs	ECRL	-86.25	0	-122.657	-49.8428	-0.390112	1	-1.33335	0.553126	-2.62929	0.0174	-5.09539	-0.163187	-0.666347	0	-1.08458	-0.248111	3.14657	0	0.9365	5.35664	-4.18746	1	-23.2829	14.908	-1.11607	0	-1.54467	-0.687476	-0.985749	0	-1.39063	-0.58087	27.4187	0.1571	-2.3628	57.2001	-0.0160889	1	-0.077105	0.0449272	183.019	0.991	-97.8515	463.89
EPL	vs	ECRL	-44.375	0.0012	-80.7822	-7.9678	-0.497388	1	-1.44063	0.44585	-1.55765	0.9986	-4.02375	0.908455	-0.495748	0.0021	-0.913351	-0.0781445	2.15937	0.1157	-0.129579	4.44832	-1.71121	1	-20.8067	17.3842	-0.7229	0	-1.15072	-0.295084	-0.875076	0	-1.2794	-0.470747	-14.8955	1	-44.6769	14.886	-0.0096235	1	-0.0688839	0.0496369	-96.7858	1	-369.703	176.132
ECU	vs	ECRB	-38.75	0.0179	-75.1572	-2.3428	-0.174813	1	-1.11805	0.768424	-0.036194	1	-2.5023	2.42991	-0.0506524	1	-0.468266	0.366961	2.55207	0.0075	0.262932	4.84121	-1.30994	1	-20.4054	17.7855	-0.160769	1	-0.588576	0.267039	-0.211305	1	-0.630551	0.207941	-3.31844	1	-34.1764	27.5395	-0.0062563	1	-0.0617025	0.0491899	-14.1032	1	-269.43	241.224
FDS-2	vs	ECRB	32.5	0.2257	-3.9072	68.9072	-0.790858	0.4183	-1.7341	0.15238	-2.28078	0.1484	-4.74689	0.185321	-0.673605	0	-1.09128	-0.255932	-0.422604	1	-2.63267	1.78747	0.851509	1	-18.2439	19.947	-0.768388	0	-1.19627	-0.340509	-0.62417	0	-1.04306	-0.205276	11.9579	1	-18.8815	42.7974	-0.0074688	1	-0.0682233	0.0532857	149.226	1	-130.456	428.907
FDS-3	vs	ECRB	47.5	0.0002	11.0928	83.9072	0.0168732	1	-0.960118	0.993865	-1.78315	0.9569	-4.33797	0.771675	-0.28319	0.9943	-0.716218	0.149839	-0.752373	1	-2.96244	1.4577	15.1097	0.6436	-3.98576	34.2051	-0.233486	1	-0.661341	0.194368	-0.222992	1	-0.627226	0.181242	0.57381	1	-29.2077	30.3553	-0.0060633	1	-0.0615198	0.0493932	0.0030156	1	-255.39	255.396
FDS-4	vs	ECRB	65.625	0	29.2178	102.032	-0.20541	1	-1.14865	0.737827	-2.55317	0.0288	-5.01928	-0.0870674	-0.53574	0.0003	-0.95335	-0.11813	-0.0644217	1	-2.27449	2.14565	7.88725	1	-11.2082	26.9827	-0.458561	0.0159	-0.886412	-0.0307108	-0.498959	0.0009	-0.903211	-0.0947061	-2.9001	1	-32.6816	26.8814	-0.0132102	1	-0.0686667	0.0422463	-14.3462	1	-269.74	241.047
FDS-5	vs	ECRB	18.125	1	-18.2822	54.5322	-1.67127	0	-2.61451	-0.728031	-3.8181	0	-6.2842	-1.35199	-1.48511	0	-1.90291	-1.06731	1.28045	1	-0.929622	3.49052	-4.15409	1	-23.2495	14.9413	-1.8279	0	-2.25581	-1.39999	-1.76063	0	-2.16562	-1.35564	6.96939	1	-22.8121	36.7509	-0.0106367	1	-0.0642341	0.0429607	50.9395	1	-195.981	297.86
FDP-2	vs	ECRB	85.625	0	49.2178	122.032	-0.421269	1	-1.36451	0.521969	-1.41772	1	-3.88383	1.04838	-0.370818	0.239	-0.788377	0.0467403	0.329133	1	-1.88094	2.5392	2.96773	1	-16.1277	22.0632	-0.585233	0.0001	-1.01302	-0.157443	-0.518362	0.0003	-0.922738	-0.113986	5.20343	1	-24.578	34.9849	-0.0405677	0.9347	-0.0984202	0.0172849	86.3128	1	-180.277	352.903
FDP-3	vs	ECRB	53.75	0	17.3428	90.1572	-0.238433	1	-1.18167	0.704805	-1.38284	1	-3.84894	1.08327	-0.29384	0.9473	-0.711442	0.123763	0.694982	1	-1.51509	2.90505	20.3619	0.0172	1.26645	39.4573	-0.292002	0.9764	-0.719767	0.135763	-0.252907	0.9991	-0.657243	0.151429	4.22391	1	-25.5576	34.0054	-0.028095	1	-0.0891047	0.0329148	22.6211	1	-258.24	303.482
FDP-4	vs	ECRB	24.375	0.987	-12.0322	60.7822	-0.424813	1	-1.36805	0.518424	-1.02425	1	-3.49036	1.44185	-0.286167	0.9737	-0.703801	0.131467	1.014	1	-1.19607	3.22407	6.5343	1	-12.5611	25.6297	-0.341662	0.5998	-0.769447	0.0861232	-0.386317	0.097	-0.790694	0.0180587	-4.50417	1	-34.2856	25.2773	-0.0146383	1	-0.0682357	0.0389591	15.0924	1	-231.828	262.013
FDP-5	vs	ECRB	61.875	0	25.4678	98.2822	-0.653731	0.9641	-1.59697	0.289506	-2.47183	0.0483	-4.93793	-0.0057241	-0.678668	0	-1.09624	-0.2611	2.2128	0.0491	0.0027299	4.42287	-2.16829	1	-21.2637	16.9272	-0.769899	0	-1.19768	-0.342119	-0.826862	0	-1.23114	-0.422586	-5.37737	1	-35.1588	24.4041	-0.023635	1	-0.0790812	0.0318113	-50.8571	1	-306.184	204.47
EIP	vs	ECRB	-5.625	1	-42.0322	30.7822	-1.50354	0	-2.44678	-0.560307	-2.13321	0.3141	-4.59931	0.332895	-0.939024	0	-1.3568	-0.521247	-0.13353	1	-2.3436	2.07654	-17.1294	0.216	-36.2249	1.96601	-1.37785	0	-1.8059	-0.949812	-1.18732	0	-1.59162	-0.78303	24.0844	0.5525	-5.69711	53.8658	-0.0136282	1	-0.0688979	0.0416414	208.505	0.4835	-46.2189	463.229
EDC-2	vs	ECRB	51.25	0	14.8428	87.6572	-1.55056	0	-2.4938	-0.607322	-2.92034	0.0022	-5.38644	-0.454232	-1.17745	0	-1.59525	-0.759659	1.24439	1	-0.965681	3.45446	-14.3466	0.8192	-33.442	4.74887	-1.51652	0	-1.94438	-1.08866	-1.32559	0	-1.72997	-0.921207	17.2348	1	-12.5467	47.0163	-0.0127296	1	-0.066327	0.0408678	119.987	1	-126.934	366.907
EDC-3	vs	ECRB	102.5	0	66.0928	138.907	-0.867724	0.1586	-1.81096	0.075514	-2.48918	0.0433	-4.95528	-0.0230748	-0.749198	0	-1.16691	-0.331485	0.112321	1	-2.09775	2.32239	-19.8841	0.026	-38.9795	-0.788644	-0.90603	0	-1.33392	-0.478141	-0.723764	0	-1.12813	-0.319398	18.6946	0.999	-11.0869	48.4761	-0.0085733	1	-0.0621707	0.0450241	110.526	1	-136.394	357.447
EDC-4	vs	ECRB	55	0	18.5928	91.4072	-0.89956	0.1575	-1.87685	0.0777348	-2.49103	0.073	-5.04634	0.064275	-0.750961	0	-1.1836	-0.318326	1.70027	0.7447	-0.509794	3.91034	-15.6856	0.5006	-34.781	3.40987	-0.955088	0	-1.38288	-0.527299	-0.888681	0	-1.29297	-0.484392	5.84557	1	-23.9359	35.627	0.0210704	1	-0.032527	0.0746678	-40.621	1	-287.541	206.299
EDC-5	vs	ECRB	8.84497	1	-30.537	48.227	-1.68604	0	-2.70639	-0.665684	-3.67147	0.0001	-6.34014	-1.00279	-1.49811	0	-1.95001	-1.04621	1.95221	0.523	-0.438391	4.34282	-18.8674	0.176	-39.5371	1.80239	-1.99587	0	-2.45903	-1.5327	-1.84742	0	-2.28553	-1.4093	20.988	0.995	-11.2288	53.2048	0.0059493	1	-0.0550204	0.0669189	-17.2549	1	-297.709	263.199
EDM	vs	ECRB	6.875	1	-29.5322	43.2822	-1.25843	0.0009	-2.2785	-0.238366	-3.09713	0.0034	-5.7653	-0.428965	-1.12281	0	-1.54041	-0.705219	1.51485	0.9766	-0.695222	3.72492	-9.46997	1	-28.5654	9.62547	-1.35926	0	-1.78715	-0.931364	-1.1864	0	-1.59067	-0.782135	18.2563	0.9997	-11.5252	48.0378	0.0205598	1	-0.0330376	0.0741572	42.5881	1	-204.332	289.509
FPL	vs	ECRB	25	0.9721	-11.4072	61.4072	0.190858	1	-0.75238	1.1341	-2.18134	0.2495	-4.64745	0.284761	-0.339073	0.5373	-0.756686	0.0785403	-0.0750029	1	-2.28507	2.13507	0.277373	1	-18.8181	19.3728	-0.371911	0.2987	-0.799701	0.0558783	-0.327389	0.5474	-0.731685	0.076906	2.75332	1	-27.0282	32.5348	0.0084775	1	-0.063515	0.08047	-29.8867	1	-361.362	301.588
APL	vs	ECRB	-32.5	0.2257	-68.9072	3.9072	-0.290672	1	-1.23391	0.652566	-0.110634	1	-2.57674	2.35547	-0.0987802	1	-0.516453	0.318893	0.236577	1	-1.97349	2.44665	-2.4159	1	-21.5113	16.6795	-0.217798	1	-0.64574	0.210144	-0.303212	0.9026	-0.722295	0.115872	-7.05693	1	-37.9149	23.8011	-0.0388373	0.9363	-0.0942835	0.016609	53.5571	1	-201.77	308.884
EPB	vs	ECRB	-22.5	0.9995	-58.9072	13.9072	-1.2334	0.0002	-2.17663	-0.290158	-3.08396	0.0006	-5.55006	-0.617851	-1.02223	0	-1.44037	-0.604089	2.20705	0.0511	-0.0030173	4.41712	-4.55743	1	-23.6529	14.538	-1.60786	0	-2.03623	-1.17948	-1.26907	0	-1.67394	-0.864203	46.3856	0	16.6041	76.1671	-0.0303211	1	-0.0857773	0.0251352	337.661	0.0002	82.2182	593.104
EPL	vs	ECRB	19.375	1	-17.0322	55.7822	-1.34067	0	-2.28391	-0.397434	-2.01231	0.5185	-4.47842	0.453791	-0.851628	0	-1.2693	-0.433961	1.21985	1	-1.0691	3.5088	-2.08117	1	-21.1766	17.0143	-1.21469	0	-1.64248	-0.786897	-1.1584	0	-1.56262	-0.754185	4.07148	1	-25.71	33.8529	-0.0238557	1	-0.0774531	0.0297417	57.8559	1	-189.065	304.776
FDS-2	vs	ECU	71.25	0	34.8428	107.657	-0.616045	0.9946	-1.55928	0.327193	-2.24459	0.1804	-4.71069	0.221515	-0.622952	0	-1.04053	-0.205372	-2.97467	0.0002	-5.26382	-0.685536	2.16145	1	-16.934	21.2569	-0.607619	0	-1.03545	-0.17979	-0.412865	0.1017	-0.846507	0.0207772	15.2764	1	-16.6048	47.1576	-0.0012125	1	-0.0621841	0.0597591	163.329	0.9999	-117.013	443.671
FDS-3	vs	ECU	86.25	0	49.8428	122.657	0.191687	1	-0.785305	1.16868	-1.74696	0.9752	-4.30178	0.807868	-0.232537	1	-0.665214	0.200139	-3.30444	0	-5.59358	-1.0153	16.4196	0.3373	-2.67583	35.5151	-0.0727178	1	-0.500514	0.355078	-0.0116865	1	-0.430786	0.407413	3.89225	1	-26.9657	34.7502	0.000193	1	-0.0552669	0.055653	14.1062	1	-241.427	269.639
FDS-4	vs	ECU	104.375	0	67.9678	140.782	-0.030597	1	-0.973835	0.912641	-2.51698	0.0363	-4.98308	-0.0508734	-0.485088	0.0033	-0.902619	-0.067556	-2.61649	0.0046	-4.90563	-0.327354	9.19719	1	-9.89825	28.2926	-0.297793	0.9597	-0.725574	0.129988	-0.287653	0.9722	-0.706617	0.13131	0.418342	1	-30.4397	31.2763	-0.0069539	1	-0.0624138	0.0485061	-0.24296	1	-255.776	255.29
FDS-5	vs	ECU	56.875	0	20.4678	93.2822	-1.49646	0	-2.43969	-0.553217	-3.7819	0	-6.24801	-1.3158	-1.43446	0	-1.8524	-1.01651	-1.27163	1	-3.56076	1.01751	-2.84415	1	-21.9396	16.2513	-1.66713	0	-2.09517	-1.23909	-1.54932	0	-1.96876	-1.12988	10.2878	1	-20.5702	41.1458	-0.0043804	1	-0.0579768	0.0492161	65.0427	1	-181.941	312.026
FDP-2	vs	ECU	124.375	0	87.9678	160.782	-0.246455	1	-1.18969	0.696783	-1.38153	1	-3.84763	1.08457	-0.320166	0.7481	-0.737876	0.0975435	-2.22294	0.0775	-4.51208	0.0662009	4.27767	1	-14.8178	23.3731	-0.424465	0.0563	-0.852252	0.0033229	-0.307057	0.8746	-0.725901	0.111787	8.52187	1	-22.3361	39.3799	-0.0343114	0.9998	-0.092144	0.0235213	100.416	1	-166.01	366.842
FDP-3	vs	ECU	92.5	0	56.0928	128.907	-0.0636194	1	-1.00686	0.879618	-1.34664	1	-3.81275	1.11946	-0.243187	1	-0.660735	0.174361	-1.85709	0.5482	-4.14623	0.432049	21.6718	0.0053	2.57639	40.7673	-0.131234	1	-0.55902	0.296553	-0.0416018	1	-0.460455	0.377252	7.54235	1	-23.3156	38.4003	-0.0218386	1	-0.0828249	0.0391476	36.7243	1	-243.911	317.359
FDP-4	vs	ECU	63.125	0	26.7178	99.5322	-0.25	1	-1.19324	0.693238	-0.98806	1	-3.45416	1.47805	-0.235515	1	-0.653179	0.18215	-1.53808	0.9875	-3.82721	0.751064	7.84424	1	-11.2512	26.9397	-0.180893	1	-0.60866	0.246874	-0.175012	1	-0.594141	0.244116	-1.18573	1	-32.0437	29.6723	-0.008382	1	-0.0619784	0.0452144	29.1956	1	-217.788	276.179
FDP-5	vs	ECU	100.625	0	64.2178	137.032	-0.478918	1	-1.42216	0.46432	-2.43563	0.0603	-4.90174	0.0304699	-0.628016	0	-1.04566	-0.210374	-0.339273	1	-2.62841	1.94987	-0.858354	1	-19.9538	18.2371	-0.60913	0	-1.03691	-0.181348	-0.615557	0	-1.0347	-0.196417	-2.05893	1	-32.9169	28.7991	-0.0173786	1	-0.0726483	0.037891	-36.7539	1	-291.478	217.97
EIP	vs	ECU	33.125	0.1812	-3.2822	69.5322	-1.32873	0	-2.27197	-0.385493	-2.09701	0.3695	-4.56312	0.369089	-0.888371	0	-1.30608	-0.470662	-2.6856	0.0027	-4.97474	-0.396463	-15.8195	0.4685	-34.9149	3.27594	-1.21709	0	-1.64506	-0.789116	-0.976017	0	-1.39476	-0.557277	27.4028	0.2391	-3.45519	58.2608	-0.0073719	1	-0.0628181	0.0480743	222.608	0.2786	-32.7187	477.935
EDC-2	vs	ECU	90	0	53.5928	126.407	-1.37575	0	-2.31898	-0.432508	-2.88414	0.0029	-5.35025	-0.418038	-1.1268	0	-1.5446	-0.709001	-1.30768	1	-3.59682	0.981456	-13.0366	0.9792	-32.1321	6.05881	-1.35575	0	-1.78353	-0.927964	-1.11428	0	-1.5337	-0.694874	20.5532	0.9891	-10.3047	51.4112	-0.0064733	1	-0.0600697	0.0471231	134.09	1	-112.894	381.074
EDC-3	vs	ECU	141.25	0	104.843	177.657	-0.69291	0.8698	-1.63615	0.250327	-2.45298	0.0542	-4.91909	0.0131192	-0.698546	0	-1.11619	-0.280899	-2.43975	0.0174	-4.72889	-0.150611	-18.5741	0.0756	-37.6696	0.521294	-0.745262	0	-1.17315	-0.317377	-0.512459	0.0011	-0.931497	-0.0934207	22.0131	0.9276	-8.84493	52.871	-0.002317	1	-0.0559134	0.0512794	124.629	1	-122.354	371.613
EDC-4	vs	ECU	93.75	0	57.3428	130.157	-0.724746	0.8464	-1.70204	0.252548	-2.45484	0.0899	-5.01014	0.100469	-0.700309	0	-1.13326	-0.267355	-0.851797	1	-3.14094	1.43734	-14.3756	0.8133	-33.4711	4.71981	-0.794319	0	-1.22222	-0.366415	-0.677376	0	-1.09668	-0.258078	9.16401	1	-21.694	40.022	0.0273267	1	-0.0262697	0.0809231	-26.5178	1	-273.501	220.466
EDC-5	vs	ECU	47.595	0.0014	8.21299	86.977	-1.51122	0	-2.53158	-0.49087	-3.63527	0.0001	-6.30395	-0.966592	-1.44746	0	-1.89913	-0.995783	-0.599859	1	-3.06051	1.86079	-17.5574	0.3783	-38.2272	3.11233	-1.8351	0	-2.29819	-1.372	-1.63611	0	-2.08806	-1.18416	24.3064	0.8815	-8.95053	57.5634	0.0122056	1	-0.0487766	0.0731878	-3.15168	1	-283.971	277.668
EDM	vs	ECU	45.625	0.0006	9.2178	82.0322	-1.08362	0.0186	-2.10369	-0.0635523	-3.06094	0.0043	-5.7291	-0.392771	-1.07216	0	-1.48984	-0.654483	-1.03722	1	-3.32636	1.25191	-8.16004	1	-27.2555	10.9354	-1.19849	0	-1.62641	-0.770563	-0.975095	0	-1.39387	-0.556317	21.5747	0.9549	-9.28327	52.4327	0.0268161	1	-0.0267803	0.0804125	56.6914	1	-190.292	303.675
FPL	vs	ECU	63.75	0	27.3428	100.157	0.365672	1	-0.577566	1.30891	-2.14515	0.2971	-4.61125	0.320955	-0.288421	0.9671	-0.705959	0.129118	-2.62708	0.0042	-4.91621	-0.337935	1.58731	1	-17.5081	20.6827	-0.211143	1	-0.638908	0.216623	-0.116084	1	-0.53514	0.302971	6.07176	1	-24.7862	36.9297	0.0147338	1	-0.0575611	0.0870286	-15.7834	1	-348.135	316.568
APL	vs	ECU	6.25	1	-30.1572	42.6572	-0.115858	1	-1.0591	0.82738	-0.0744403	1	-2.54054	2.39166	-0.0481279	1	-0.465711	0.369455	-2.31549	0.0418	-4.60463	-0.0263557	-1.10596	1	-20.2014	17.9895	-0.0570296	1	-0.484942	0.370883	-0.0919067	1	-0.524288	0.340475	-3.73849	1	-35.5762	28.0992	-0.032581	0.9999	-0.0878506	0.0226887	67.6603	1	-187.064	322.384
EPB	vs	ECU	16.25	1	-20.1572	52.6572	-1.05858	0.0067	-2.00182	-0.115344	-3.04776	0.0008	-5.51387	-0.581657	-0.971575	0	-1.39011	-0.553037	-0.34502	1	-2.63416	1.94412	-3.24749	1	-22.3429	15.848	-1.44709	0	-1.87573	-1.01845	-1.05777	0	-1.47657	-0.638963	49.704	0	18.846	80.562	-0.0240647	1	-0.0795145	0.031385	351.764	0.0001	96.3053	607.223
EPL	vs	ECU	58.125	0	21.7178	94.5322	-1.16586	0.0008	-2.1091	-0.22262	-1.97612	0.5874	-4.44222	0.489985	-0.800976	0	-1.21852	-0.383429	-1.33222	1	-3.69594	1.0315	-0.771234	1	-19.8667	18.3242	-1.05392	0	-1.48176	-0.626072	-0.947096	0	-1.36609	-0.528101	7.38992	1	-23.4681	38.2479	-0.0175994	1	-0.0711958	0.035997	71.9591	1	-175.024	318.943
FDS-3	vs	FDS-2	15	1	-21.4072	51.4072	0.807731	0.4694	-0.16926	1.78472	0.497634	1	-2.05719	3.05246	0.390415	0.1993	-0.0421815	0.823012	-0.329769	1	-2.53984	1.8803	14.2582	0.8365	-4.83727	33.3536	0.534902	0.0006	0.107112	0.962691	0.401179	0.0943	-0.0178768	0.820234	-11.3841	1	-42.2236	19.4553	0.0014055	1	-0.059566	0.0623771	-149.223	1	-429.37	130.925
FDS-4	vs	FDS-2	33.125	0.1812	-3.2822	69.5322	0.585448	0.9994	-0.35779	1.52869	-0.272388	1	-2.73849	2.19372	0.137865	1	-0.27969	0.555419	0.358182	1	-1.85189	2.56825	7.03575	1	-12.0597	26.1312	0.309827	0.9007	-0.117984	0.737637	0.125212	1	-0.293974	0.544398	-14.858	1	-45.6975	15.9814	-0.0057414	1	-0.0667129	0.0552301	-163.572	0.9999	-443.719	116.576
FDS-5	vs	FDS-2	-14.375	1	-50.7822	22.0322	-0.88041	0.1321	-1.82365	0.0628274	-1.53731	0.9992	-4.00342	0.928791	-0.811505	0	-1.22974	-0.393269	1.70305	0.7391	-0.507019	3.91312	-5.0056	1	-24.101	14.0898	-1.05951	0	-1.48781	-0.631223	-1.13646	0	-1.55712	-0.715788	-4.98854	1	-35.828	25.8509	-0.0031678	1	-0.0624006	0.0560649	-98.2863	1	-370.81	174.238
FDP-2	vs	FDS-2	53.125	0	16.7178	89.5322	0.36959	1	-0.573648	1.31283	0.86306	1	-1.60305	3.32916	0.302786	0.8995	-0.115052	0.720625	0.751737	1	-1.45833	2.96181	2.11622	1	-16.9792	21.2117	0.183155	1	-0.244656	0.610966	0.105808	1	-0.313792	0.525409	-6.7545	1	-37.5939	24.085	-0.0330989	1	-0.0961001	0.0299023	-62.9129	1	-353.01	227.185
FDP-3	vs	FDS-2	21.25	1	-15.1572	57.6572	0.552425	1	-0.390813	1.49566	0.897948	1	-1.56816	3.36405	0.379765	0.1821	-0.0377966	0.797326	1.11759	1	-1.09248	3.32766	19.5104	0.0356	0.414945	38.6058	0.476386	0.0078	0.0485073	0.904265	0.371263	0.2471	-0.0480835	0.79061	-7.73402	1	-38.5735	23.1054	-0.0206261	1	-0.086337	0.0450847	-126.605	1	-429.326	176.116
FDP-4	vs	FDS-2	-8.125	1	-44.5322	28.2822	0.366045	1	-0.577193	1.30928	1.25653	1	-1.20957	3.72263	0.387437	0.1436	-0.0303807	0.805256	1.4366	0.9963	-0.773469	3.64667	5.68279	1	-13.4126	24.7782	0.426726	0.0521	-0.0011538	0.854606	0.237853	1	-0.181692	0.657398	-16.4621	1	-47.3016	14.3773	-0.0071695	1	-0.0664022	0.0520633	-134.133	1	-406.657	138.391
FDP-5	vs	FDS-2	29.375	0.5612	-7.0322	65.7822	0.137127	1	-0.806111	1.08037	-0.191045	1	-2.65715	2.27506	-0.0050638	1	-0.422763	0.412635	2.6354	0.0019	0.425334	4.84547	-3.0198	1	-22.1152	16.0756	-0.0015111	1	-0.429308	0.426286	-0.202691	1	-0.621898	0.216515	-17.3353	1	-48.1748	13.5041	-0.0161661	1	-0.0771378	0.0448055	-200.083	0.9062	-480.425	80.2596
EIP	vs	FDS-2	-38.125	0.0238	-74.5322	-1.7178	-0.712687	0.7937	-1.65592	0.230551	0.147575	1	-2.31853	2.61368	-0.265419	0.9982	-0.683001	0.152163	0.289073	1	-1.921	2.49914	-17.9809	0.1186	-37.0764	1.1145	-0.609466	0	-1.03727	-0.181667	-0.563152	0.0001	-0.982325	-0.143979	12.1264	1	-18.713	42.9659	-0.0061594	1	-0.0669139	0.0545951	59.2794	1	-220.402	338.961
EDC-2	vs	FDS-2	18.75	1	-17.6572	55.1572	-0.759702	0.5679	-1.70294	0.183536	-0.639552	1	-3.10566	1.82655	-0.503849	0.0015	-0.921597	-0.0861019	1.66699	0.8077	-0.543077	3.87706	-15.1981	0.6215	-34.2935	3.89737	-0.74813	0	-1.1759	-0.320359	-0.70142	0	-1.12108	-0.281762	5.27688	1	-25.5626	36.1163	-0.0052608	1	-0.0644935	0.053972	-29.239	1	-301.763	243.285
EDC-3	vs	FDS-2	70	0	33.5928	106.407	-0.0768657	1	-1.0201	0.866372	-0.208396	1	-2.6745	2.25771	-0.0755935	1	-0.493152	0.341965	0.534925	1	-1.67514	2.74499	-20.7356	0.0124	-39.831	-1.64015	-0.137642	1	-0.565437	0.290152	-0.0995937	1	-0.518892	0.319704	6.73669	1	-24.1028	37.5761	-0.0011045	1	-0.0603372	0.0581283	-38.6997	1	-311.224	233.824
EDC-4	vs	FDS-2	22.5	0.9995	-13.9072	58.9072	-0.108702	1	-1.086	0.868593	-0.210248	1	-2.76555	2.34506	-0.0773567	1	-0.510286	0.355573	2.12288	0.0904	-0.0871904	4.33295	-16.5371	0.3146	-35.6325	2.55836	-0.1867	1	-0.614664	0.241265	-0.264511	0.9986	-0.683315	0.154293	-6.11236	1	-36.9518	24.7271	0.0285392	1	-0.0306935	0.087772	-189.847	0.9436	-462.371	82.6772
EDC-5	vs	FDS-2	-23.655	0.9999	-63.037	15.727	-0.895178	0.2721	-1.91553	0.125174	-1.39068	1	-4.05936	1.278	-0.824506	0	-1.27632	-0.37269	2.37482	0.0553	-0.0157874	4.76542	-19.7189	0.0995	-40.3886	0.950879	-1.22748	0	-1.69106	-0.763891	-1.22325	0	-1.67563	-0.770869	9.03008	1	-24.1764	42.2366	0.0134181	1	-0.0525329	0.079369	-166.481	1	-469.921	136.96
EDM	vs	FDS-2	-25.625	0.9469	-62.0322	10.7822	-0.467575	1	-1.48764	0.552493	-0.816347	1	-3.48451	1.85182	-0.44921	0.0149	-0.866831	-0.0315883	1.93745	0.2778	-0.272618	4.14752	-10.3215	1	-29.4169	8.77396	-0.590868	0	-1.01873	-0.163005	-0.56223	0.0001	-0.981406	-0.143054	6.29835	1	-24.5411	37.1378	0.0280286	1	-0.0312041	0.0872614	-106.638	1	-379.161	165.886
FPL	vs	FDS-2	-7.5	1	-43.9072	28.9072	0.981716	0.0263	0.0384786	1.92495	0.0994403	1	-2.36666	2.56555	0.334532	0.5882	-0.0830412	0.752105	0.347601	1	-1.86247	2.55767	-0.574136	1	-19.6696	18.5213	0.396477	0.1447	-0.0313381	0.824292	0.296781	0.9392	-0.122469	0.71603	-9.20461	1	-40.0441	21.6349	0.0159463	1	-0.0604145	0.0923071	-179.112	1	-530.383	172.159
APL	vs	FDS-2	-65	0	-101.407	-28.5928	0.500187	1	-0.443051	1.44342	2.17015	0.2636	-0.295955	4.63625	0.574824	0.0001	0.157264	0.992385	0.65918	1	-1.55089	2.86925	-3.26741	1	-22.3629	15.828	0.55059	0.0003	0.122803	0.978376	0.320958	0.8502	-0.112474	0.75439	-19.0149	0.9999	-50.8961	12.8663	-0.0313685	1	-0.0923401	0.0296032	-95.6686	1	-376.011	184.674
EPB	vs	FDS-2	-55	0	-91.4072	-18.5928	-0.442537	1	-1.38577	0.5007	-0.803172	1	-3.26928	1.66293	-0.348623	0.444	-0.767393	0.0701472	2.62966	0.002	0.419586	4.83972	-5.40893	1	-24.5044	13.6865	-0.83947	0	-1.26821	-0.410728	-0.644904	0	-1.06479	-0.225013	34.4277	0.0075	3.58821	65.2671	-0.0228522	1	-0.0836119	0.0379074	188.435	0.9755	-91.26	468.131
EPL	vs	FDS-2	-13.125	1	-49.5322	23.2822	-0.549813	1	-1.49305	0.393424	0.26847	1	-2.19763	2.73457	-0.178024	1	-0.595564	0.239516	1.64245	0.924	-0.646492	3.9314	-2.93268	1	-22.0281	16.1628	-0.446298	0.0254	-0.874131	-0.0184655	-0.534231	0.0004	-0.953212	-0.115249	-7.88645	1	-38.7259	22.953	-0.0163869	1	-0.0756196	0.0428459	-91.3698	1	-363.894	181.154
FDS-4	vs	FDS-3	18.125	1	-18.2822	54.5322	-0.222284	1	-1.19928	0.754708	-0.770022	1	-3.32485	1.7848	-0.25255	1	-0.685179	0.180078	0.687951	1	-1.52212	2.89802	-7.22242	1	-26.3179	11.873	-0.225075	1	-0.652834	0.202685	-0.275967	0.9763	-0.680136	0.128202	-3.47391	1	-33.2554	26.3076	-0.0071469	1	-0.0624166	0.0481227	-14.3492	1	-269.073	240.375
FDS-5	vs	FDS-3	-29.375	0.5612	-65.7822	7.0322	-1.68814	0	-2.66513	-0.71115	-2.03495	0.6101	-4.58977	0.519877	-1.20192	0	-1.63576	-0.768076	2.03282	0.1603	-0.17725	4.24289	-19.2638	0.0436	-38.3592	-0.168325	-1.59442	0	-2.0226	-1.16623	-1.53763	0	-1.94232	-1.13295	6.39558	1	-23.3859	36.1771	-0.0045734	1	-0.0581717	0.0490249	50.9364	1	-195.995	297.868
FDP-2	vs	FDS-3	38.125	0.0238	1.7178	74.5322	-0.438142	1	-1.41513	0.53885	0.365426	1	-2.1894	2.92025	-0.0876287	1	-0.520945	0.345687	1.08151	1	-1.12856	3.29157	-12.1419	0.9985	-31.2374	6.9535	-0.351747	0.4901	-0.779578	0.0760845	-0.29537	0.8823	-0.699651	0.10891	4.62962	1	-25.1518	34.4111	-0.0345044	0.9998	-0.0923458	0.023337	86.3098	1	-180.091	352.711
FDP-3	vs	FDS-3	6.25	1	-30.1572	42.6572	-0.255306	1	-1.2323	0.721686	0.400314	1	-2.15451	2.95514	-0.0106501	1	-0.443303	0.422003	1.44735	0.995	-0.762715	3.65742	5.25222	1	-13.8432	24.3477	-0.0585157	1	-0.486345	0.369313	-0.0299153	1	-0.434128	0.374297	3.6501	1	-26.1314	33.4316	-0.0220317	1	-0.0830162	0.0389529	22.618	1	-257.819	303.055
FDP-4	vs	FDS-3	-23.125	0.9982	-59.5322	13.2822	-0.441687	1	-1.41868	0.535305	0.758896	1	-1.79593	3.31372	-0.0029776	1	-0.436062	0.430107	1.76637	0.6056	-0.4437	3.97644	-8.57538	1	-27.6708	10.5201	-0.108175	1	-0.53601	0.319659	-0.163326	1	-0.567581	0.24093	-5.07798	1	-34.8595	24.7035	-0.008575	1	-0.0621733	0.0450233	15.0894	1	-231.842	262.021
FDP-5	vs	FDS-3	14.375	1	-22.0322	50.7822	-0.670605	0.9724	-1.6476	0.306387	-0.688679	1	-3.2435	1.86614	-0.395479	0.1741	-0.828694	0.0377367	2.96517	0.0001	0.755103	5.17524	-17.278	0.1954	-36.3734	1.81747	-0.536413	0.0006	-0.964206	-0.10862	-0.60387	0	-1.00804	-0.199701	-5.95118	1	-35.7326	23.8303	-0.0175717	1	-0.0730316	0.0378883	-50.8602	1	-306.393	204.673
EIP	vs	FDS-3	-53.125	0	-89.5322	-16.7178	-1.52042	0	-2.49741	-0.543426	-0.350059	1	-2.90488	2.20477	-0.655834	0	-1.0885	-0.223172	0.618842	1	-1.59123	2.82891	-32.2391	0	-51.3346	-13.1437	-1.14437	0	-1.57224	-0.716497	-0.964331	0	-1.36855	-0.560115	23.5105	0.6435	-6.27092	53.292	-0.007565	1	-0.0630215	0.0478915	208.502	0.493	-46.8912	463.895
EDC-2	vs	FDS-3	3.75	1	-32.6572	40.1572	-1.56743	0	-2.54442	-0.590441	-1.13719	1	-3.69201	1.41764	-0.894265	0	-1.32726	-0.46127	1.99676	0.1989	-0.213309	4.20683	-29.4563	0	-48.5517	-10.3608	-1.28303	0	-1.71081	-0.855256	-1.1026	0	-1.50714	-0.698061	16.661	1	-13.1205	46.4425	-0.0066663	1	-0.0602646	0.046932	119.984	1	-126.948	366.915
EDC-3	vs	FDS-3	55	0	18.5928	91.4072	-0.884597	0.1919	-1.86159	0.0923946	-0.706029	1	-3.26085	1.84879	-0.466008	0.0144	-0.898522	-0.0334954	0.864694	1	-1.34537	3.07476	-34.9938	0	-54.0892	-15.8983	-0.672544	0	-1.10035	-0.244742	-0.500772	0.0008	-0.905056	-0.0964891	18.1208	0.9998	-11.6607	47.9023	-0.00251	1	-0.0561083	0.0510883	110.523	1	-136.409	357.455
EDC-4	vs	FDS-3	7.5	1	-28.9072	43.9072	-0.916433	0.1887	-1.92713	0.09426	-0.707882	1	-3.35054	1.93478	-0.467772	0.0253	-0.916147	-0.0193965	2.45265	0.0082	0.242579	4.66272	-30.7952	0	-49.8907	-11.6998	-0.721601	0	-1.14955	-0.293649	-0.66569	0	-1.0699	-0.261483	5.27176	1	-24.5097	35.0532	0.0271337	1	-0.0264646	0.080732	-40.624	1	-287.556	206.308
EDC-5	vs	FDS-3	-38.655	0.0661	-78.037	0.726958	-1.70291	0	-2.75312	-0.652695	-1.88832	0.9711	-4.63481	0.858174	-1.21492	0	-1.67989	-0.74995	2.70458	0.0056	0.313982	5.09519	-33.9771	0	-54.6468	-13.3073	-1.76238	0	-2.2256	-1.29915	-1.62443	0	-2.06243	-1.18642	20.4142	0.9984	-11.8026	52.631	0.0120125	1	-0.0489572	0.0729823	-17.2579	1	-297.728	263.212
EDM	vs	FDS-3	-40.625	0.0075	-77.0322	-4.2178	-1.27531	0.0013	-2.3271	-0.223511	-1.31398	1	-4.06577	1.43781	-0.839625	0	-1.27262	-0.406627	2.26722	0.0333	0.0571507	4.47729	-24.5797	0.0003	-43.6751	-5.48421	-1.12577	0	-1.55374	-0.697797	-0.963409	0	-1.36769	-0.559126	17.6825	0.9999	-12.099	47.4639	0.0266231	1	-0.0269752	0.0802214	42.5851	1	-204.346	289.517
FPL	vs	FDS-3	-22.5	0.9995	-58.9072	13.9072	0.173985	1	-0.803007	1.15098	-0.398194	1	-2.95302	2.15663	-0.0558832	1	-0.488473	0.376707	0.67737	1	-1.5327	2.88744	-14.8323	0.7114	-33.9278	4.26314	-0.138425	1	-0.566204	0.289354	-0.104398	1	-0.508581	0.299786	2.17951	1	-27.602	31.961	0.0145408	1	-0.0574199	0.0865014	-29.8897	1	-360.914	301.135
APL	vs	FDS-3	-80	0	-116.407	-43.5928	-0.307545	1	-1.28454	0.669447	1.67251	0.9941	-0.882309	4.22734	0.184409	1	-0.24837	0.617189	0.988949	1	-1.22112	3.19902	-17.5256	0.1647	-36.621	1.56987	0.0156882	1	-0.412151	0.443527	-0.0802201	1	-0.499186	0.338746	-7.63074	1	-38.4887	23.2273	-0.032774	0.9999	-0.0882339	0.022686	53.5541	1	-201.979	309.087
EPB	vs	FDS-3	-70	0	-106.407	-33.5928	-1.25027	0.0004	-2.22726	-0.273277	-1.30081	1	-3.85563	1.25402	-0.739038	0	-1.17319	-0.304883	2.95942	0.0001	0.749355	5.16949	-19.6671	0.0312	-38.7625	-0.571661	-1.37437	0	-1.80324	-0.9455	-1.04608	0	-1.45102	-0.641143	45.8118	0	16.0303	75.5933	-0.0242578	1	-0.0797084	0.0311929	337.658	0.0002	82.3427	592.973
EPL	vs	FDS-3	-28.125	0.7215	-64.5322	8.2822	-1.35755	0	-2.33454	-0.380553	-0.229164	1	-2.78399	2.32566	-0.568439	0.0002	-1.00099	-0.135887	1.97222	0.3307	-0.316723	4.26117	-17.1909	0.2073	-36.2863	1.90459	-0.9812	0	-1.40907	-0.553326	-0.935409	0	-1.33976	-0.531058	3.49767	1	-26.2838	33.2791	-0.0177924	1	-0.0713907	0.0358059	57.8528	1	-189.079	304.784
FDS-5	vs	FDS-4	-47.5	0.0002	-83.9072	-11.0928	-1.46586	0	-2.4091	-0.52262	-1.26493	1	-3.73103	1.20118	-0.94937	0	-1.36739	-0.531354	1.34487	0.9998	-0.865201	3.55494	-12.0413	0.999	-31.1368	7.0541	-1.36934	0	-1.79749	-0.941195	-1.26167	0	-1.6664	-0.856937	9.86948	1	-19.912	39.651	0.0025735	1	-0.0510248	0.0561718	65.2857	1	-181.646	312.217
FDP-2	vs	FDS-4	20	1	-16.4072	56.4072	-0.215858	1	-1.1591	0.72738	1.13545	1	-1.33066	3.60155	0.164922	1	-0.252805	0.582648	0.393555	1	-1.81651	2.60362	-4.91952	1	-24.015	14.1759	-0.126672	1	-0.554503	0.301159	-0.0194035	1	-0.42366	0.384853	8.10353	1	-21.6779	37.885	-0.0273575	1	-0.0851989	0.030484	100.659	1	-165.742	367.06
FDP-3	vs	FDS-4	-11.875	1	-48.2822	24.5322	-0.0330224	1	-0.97626	0.910215	1.17034	1	-1.29577	3.63644	0.2419	1	-0.175632	0.659432	0.759404	1	-1.45067	2.96947	12.4746	0.9955	-6.6208	31.5701	0.166559	1	-0.261257	0.594376	0.246052	0.9998	-0.158152	0.650256	7.12401	1	-22.6575	36.9055	-0.0148847	1	-0.0758693	0.0460998	36.9672	1	-243.47	317.405
FDP-4	vs	FDS-4	-41.25	0.0056	-77.6572	-4.8428	-0.219403	1	-1.16264	0.723835	1.52892	0.9994	-0.937186	3.99502	0.249573	0.9999	-0.168107	0.667253	1.07842	1	-1.13165	3.28849	-1.35295	1	-20.4484	17.7425	0.1169	1	-0.310914	0.544713	0.112641	1	-0.291621	0.516903	-1.60407	1	-31.3855	28.1774	-0.0014281	1	-0.0550264	0.0521702	29.4386	1	-217.493	276.37
FDP-5	vs	FDS-4	-3.75	1	-40.1572	32.6572	-0.448321	1	-1.39156	0.494917	0.0813433	1	-2.38476	2.54745	-0.142928	1	-0.560584	0.274727	2.27722	0.031	0.0671516	4.48729	-10.0556	1	-29.151	9.03989	-0.311338	0.8907	-0.739134	0.116459	-0.327903	0.541	-0.732152	0.0763456	-2.47728	1	-32.2587	27.3042	-0.0104248	1	-0.0658847	0.0450352	-36.511	1	-292.044	219.022
EIP	vs	FDS-4	-71.25	0	-107.657	-34.8428	-1.29813	0.0001	-2.24137	-0.354897	0.419963	1	-2.04614	2.88607	-0.403284	0.0837	-0.820952	0.0143845	-0.0691086	1	-2.27918	2.14096	-25.0167	0.0002	-44.1121	-5.92125	-0.919293	0	-1.34721	-0.491378	-0.688364	0	-1.09256	-0.284167	26.9845	0.1903	-2.79701	56.7659	-0.000418	1	-0.0558745	0.0550385	222.851	0.2763	-32.542	478.245
EDC-2	vs	FDS-4	-14.375	1	-50.7822	22.0322	-1.34515	0	-2.28839	-0.401911	-0.367164	1	-2.83327	2.09894	-0.641714	0	-1.05951	-0.22392	1.30881	1	-0.901259	3.51888	-22.2338	0.0031	-41.3293	-3.13838	-1.05796	0	-1.48574	-0.630177	-0.826632	0	-1.23111	-0.42215	20.1349	0.9823	-9.64656	49.9164	0.0004806	1	-0.0531177	0.0540789	134.333	1	-112.599	381.264
EDC-3	vs	FDS-4	36.875	0.041	0.467803	73.2822	-0.662313	0.9499	-1.60555	0.280924	0.0639925	1	-2.40211	2.5301	-0.213458	1	-0.631057	0.204141	0.176743	1	-2.03333	2.38681	-27.7713	0	-46.8668	-8.6759	-0.447469	0.0243	-0.875303	-0.0196354	-0.224805	1	-0.629146	0.179535	21.5947	0.8982	-8.18675	51.3762	0.0046369	1	-0.0489614	0.0582352	124.872	1	-122.059	371.804
EDC-4	vs	FDS-4	-10.625	1	-47.0322	25.7822	-0.694149	0.9343	-1.67144	0.283145	0.0621402	1	-2.49317	2.61745	-0.215221	1	-0.648174	0.217731	1.7647	0.6092	-0.445372	3.97477	-23.5728	0.0008	-42.6683	-4.47738	-0.496526	0.0034	-0.924484	-0.0685681	-0.389723	0.0858	-0.794058	0.0146124	8.74567	1	-21.0358	38.5271	0.0342806	0.9953	-0.0193177	0.0878789	-26.2748	1	-273.206	220.657
EDC-5	vs	FDS-4	-56.78	0	-96.162	-17.398	-1.48063	0	-2.50098	-0.460273	-1.11829	1	-3.78697	1.55039	-0.96237	0	-1.41403	-0.510714	2.01663	0.4025	-0.373969	4.40724	-26.7546	0.0003	-47.4244	-6.08487	-1.5373	0	-2.00042	-1.07418	-1.34846	0	-1.78669	-0.910227	23.8881	0.8468	-8.32872	56.1049	0.0191595	1	-0.0418103	0.0801292	-2.90871	1	-283.379	277.561
EDM	vs	FDS-4	-58.75	0	-95.1572	-22.3428	-1.05302	0.0302	-2.07309	-0.0329553	-0.543959	1	-3.21212	2.12421	-0.587075	0	-1.00472	-0.169433	1.57927	0.9308	-0.6308	3.78934	-17.3572	0.1851	-36.4527	1.73821	-0.900694	0	-1.32869	-0.472701	-0.687442	0	-1.09165	-0.283237	21.1564	0.9341	-8.62509	50.9378	0.03377	0.9973	-0.0198283	0.0873683	56.9343	1	-189.997	303.866
FPL	vs	FDS-4	-40.625	0.0075	-77.0322	-4.2178	0.396269	1	-0.546969	1.33951	0.371828	1	-2.09428	2.83793	0.196667	1	-0.220863	0.614198	-0.0105812	1	-2.22065	2.19949	-7.60988	1	-26.7053	11.4856	0.08665	1	-0.341124	0.514424	0.171569	1	-0.232658	0.575796	5.65342	1	-24.1281	35.4349	0.0216877	1	-0.050273	0.0936483	-15.5405	1	-346.565	315.484
APL	vs	FDS-4	-98.125	0	-134.532	-61.7178	-0.0852612	1	-1.0285	0.857977	2.44254	0.0578	-0.0235669	4.90864	0.43696	0.0241	0.0193781	0.854541	0.300998	1	-1.90907	2.51107	-10.3032	1	-29.3986	8.79229	0.240763	1	-0.187109	0.668635	0.195747	1	-0.222991	0.614485	-4.15683	1	-35.0148	26.7012	-0.0256271	1	-0.081087	0.0298329	67.9033	1	-187.63	323.436
EPB	vs	FDS-4	-88.125	0	-124.532	-51.7178	-1.02798	0.0117	-1.97122	-0.0847472	-0.530784	1	-2.99689	1.93532	-0.486488	0.0033	-0.905023	-0.0679528	2.27147	0.0323	0.0614044	4.48154	-12.4447	0.9959	-31.5401	6.65076	-1.1493	0	-1.57818	-0.720415	-0.770115	0	-1.17505	-0.365183	49.2857	0	19.5042	79.0672	-0.0171108	1	-0.0725615	0.0383398	352.007	0.0001	96.692	607.322
EPL	vs	FDS-4	-46.25	0.0004	-82.6572	-9.8428	-1.13526	0.0016	-2.0785	-0.192023	0.540858	1	-1.92525	3.00696	-0.315888	0.7898	-0.733425	0.101649	1.28427	1	-1.00467	3.57322	-9.96843	1	-29.0639	9.12702	-0.756125	0	-1.18401	-0.328236	-0.659443	0	-1.06379	-0.255094	6.97158	1	-22.8099	36.7531	-0.0106455	1	-0.0642438	0.0429528	72.2021	1	-174.73	319.134
FDP-2	vs	FDS-5	67.5	0	31.0928	103.907	1.25	0.0001	0.306762	2.19324	2.40037	0.0747	-0.0657311	4.86648	1.11429	0	0.696616	1.53197	-0.951314	1	-3.16138	1.25876	7.12182	1	-11.9736	26.2173	1.24267	0	0.814634	1.6707	1.24226	0	0.837821	1.64671	-1.76595	1	-31.5474	28.0155	-0.029931	1	-0.0859617	0.0260997	35.3733	1	-222.828	293.575
FDP-3	vs	FDS-5	35.625	0.0692	-0.782197	72.0322	1.43284	0	0.489598	2.37607	2.43526	0.0605	-0.0308431	4.90137	1.19127	0	0.773257	1.60928	-0.585465	1	-2.79553	1.6246	24.516	0.0003	5.42054	43.6114	1.5359	0	1.10799	1.96381	1.50772	0	1.10319	1.91225	-2.74548	1	-32.5269	27.036	-0.0174583	1	-0.0767002	0.0417836	-28.3184	1	-301.043	244.407
FDP-4	vs	FDS-5	6.25	1	-30.1572	42.6572	1.24646	0.0002	0.303217	2.18969	2.79384	0.0056	0.327739	5.25995	1.19894	0	0.781246	1.61664	-0.266451	1	-2.47652	1.94362	10.6884	1	-8.40705	29.7838	1.48624	0	1.05829	1.91419	1.37431	0	0.969938	1.77868	-11.4736	1	-41.255	18.3079	-0.0040016	1	-0.0557017	0.0476984	-35.8471	1	-274.12	202.425
FDP-5	vs	FDS-5	43.75	0.0016	7.3428	80.1572	1.01754	0.0141	0.0742995	1.96077	1.34627	1	-1.11984	3.81237	0.806441	0	0.388644	1.22424	0.932352	1	-1.27772	3.14242	1.9858	1	-17.1096	21.0812	1.058	0	0.62997	1.48604	0.933764	0	0.529232	1.3383	-12.3468	1	-42.1282	17.4347	-0.0129983	1	-0.0665947	0.0405981	-101.797	1	-348.78	145.187
EIP	vs	FDS-5	-23.75	0.9948	-60.1572	12.6572	0.167724	1	-0.775514	1.11096	1.68489	0.9758	-0.781216	4.15099	0.546086	0.0002	0.127569	0.964603	-1.41398	0.9981	-3.62405	0.796092	-12.9754	0.982	-32.0708	6.12009	0.450048	0.0227	0.0214353	0.87866	0.573303	0	0.168588	0.978019	17.115	1	-12.6665	46.8964	-0.0029916	1	-0.056589	0.0506059	157.566	0.9957	-89.3547	404.486
EDC-2	vs	FDS-5	33.125	0.1812	-3.2822	69.5322	0.120709	1	-0.822529	1.06395	0.897761	1	-1.56834	3.36387	0.307656	0.8675	-0.110738	0.726049	-0.0360589	1	-2.24613	2.17401	-10.1925	1	-29.2879	8.90296	0.311385	0.8924	-0.116841	0.73961	0.435035	0.0153	0.0300281	0.840043	10.2654	1	-19.516	40.0469	-0.0020929	1	-0.053793	0.0496071	69.0473	1	-169.225	307.32
EDC-3	vs	FDS-5	84.375	0	47.9678	120.782	0.803545	0.3633	-0.139693	1.74678	1.32892	1	-1.13719	3.79502	0.735912	0	0.317518	1.15431	-1.16813	1	-3.37819	1.04194	-15.73	0.4898	-34.8254	3.36544	0.921872	0	0.493564	1.35018	1.03686	0	0.632197	1.44153	11.7252	1	-18.0562	41.5067	0.0020634	1	-0.0496366	0.0537634	59.5866	1	-178.686	297.859
EDC-4	vs	FDS-5	36.875	0.041	0.467803	73.2822	0.771709	0.6426	-0.205586	1.749	1.32707	1	-1.22824	3.88237	0.734148	0	0.301171	1.16713	0.419828	1	-1.79024	2.6299	-11.5315	0.9999	-30.6269	7.56396	0.872815	0	0.444878	1.30075	0.871945	0	0.46696	1.27693	-1.12382	1	-30.9053	28.6577	0.0317071	0.9991	-0.019993	0.0834071	-91.5605	1	-329.833	146.712
EDC-5	vs	FDS-5	-9.28003	1	-48.662	30.102	-0.0147675	1	-1.03512	1.00558	0.146631	1	-2.52205	2.81531	-0.0130006	1	-0.465249	0.439247	0.671766	1	-1.71884	3.06237	-14.7133	0.9366	-35.383	5.95648	-0.167963	1	-0.630904	0.294979	-0.0867919	1	-0.524294	0.35071	14.0186	1	-18.1982	46.2354	0.0165859	1	-0.0426473	0.0758192	-68.1944	1	-340.925	204.536
EDM	vs	FDS-5	-11.25	1	-47.6572	25.1572	0.412836	1	-0.607232	1.4329	0.720966	1	-1.9472	3.38913	0.362295	0.3086	-0.0557889	0.780379	0.2344	1	-1.97567	2.44447	-5.31589	1	-24.4113	13.7796	0.468646	0.0109	0.0404256	0.896867	0.574226	0	0.16937	0.979082	11.2869	1	-18.4946	41.0684	0.0311965	0.9996	-0.0205035	0.0828965	-8.35132	1	-246.624	229.921
FPL	vs	FDS-5	6.875	1	-29.5322	43.2822	1.86213	0	0.918889	2.80537	1.63675	0.9903	-0.82935	4.10286	1.14604	0	0.728017	1.56406	-1.35545	0.9998	-3.56552	0.854619	4.43146	1	-14.664	23.5269	1.45599	0	1.02795	1.88403	1.43324	0	1.02867	1.8378	-4.21607	1	-33.9975	25.5654	0.0191141	1	-0.0515784	0.0898067	-80.8261	1	-405.979	244.327
APL	vs	FDS-5	-50.625	0	-87.0322	-14.2178	1.3806	0	0.437359	2.32383	3.70746	0	1.24136	6.17357	1.38633	0	0.968196	1.80446	-1.04387	1	-3.25394	1.1662	1.73819	1	-17.3573	20.8336	1.6101	0	1.18173	2.03847	1.45741	0	1.03782	1.87701	-14.0263	1	-44.8843	16.8317	-0.0282006	1	-0.081797	0.0253958	2.61767	1	-244.366	249.601
EPB	vs	FDS-5	-40.625	0.0075	-77.0322	-4.2178	0.437873	1	-0.505365	1.38111	0.734142	1	-1.73196	3.20025	0.462882	0.0088	0.0447476	0.881016	0.926605	1	-1.28346	3.13667	-0.403336	1	-19.4988	18.6921	0.220044	1	-0.208371	0.64846	0.491552	0.0013	0.0863036	0.896801	39.4162	0.0002	9.63474	69.1977	-0.0196844	1	-0.073282	0.0339132	286.722	0.0036	39.758	533.685
EPL	vs	FDS-5	1.25	1	-35.1572	37.6572	0.330597	1	-0.612641	1.27384	1.80578	0.8773	-0.660321	4.27189	0.633481	0	0.215326	1.05164	-0.0605954	1	-2.34954	2.22835	2.07292	1	-17.0225	21.1684	0.613216	0	0.185175	1.04126	0.602225	0	0.197064	1.00739	-2.89791	1	-32.6794	26.8836	-0.013219	1	-0.064919	0.038481	6.91642	1	-231.356	245.189
FDP-3	vs	FDP-2	-31.875	0.278	-68.2822	4.5322	0.182836	1	-0.760402	1.12607	0.0348881	1	-2.43122	2.50099	0.0769787	1	-0.340744	0.494701	0.365849	1	-1.84422	2.57592	17.3942	0.1805	-1.70128	36.4896	0.293231	0.9735	-0.134564	0.721027	0.265455	0.9933	-0.138708	0.669618	-0.979522	1	-30.761	28.802	0.0124727	1	-0.0502554	0.0752008	-63.6917	1	-352.602	225.219
FDP-4	vs	FDP-2	-61.25	0	-97.6572	-24.8428	-0.0035448	1	-0.946783	0.939693	0.39347	1	-2.07263	2.85957	0.0846512	1	-0.332996	0.502299	0.684863	1	-1.52521	2.89493	3.56657	1	-15.5289	22.662	0.243571	1	-0.184225	0.671369	0.132045	1	-0.272171	0.53626	-9.7076	1	-39.4891	20.0739	0.0259294	1	-0.0301013	0.0819601	-71.2204	1	-329.422	186.981
FDP-5	vs	FDP-2	-23.75	0.9948	-60.1572	12.6572	-0.232463	1	-1.1757	0.710775	-1.0541	1	-3.52021	1.412	-0.30785	0.8614	-0.725445	0.109745	1.88367	0.3667	-0.326403	4.09373	-5.13602	1	-24.2315	13.9594	-0.184666	1	-0.612433	0.243101	-0.3085	0.7623	-0.712729	0.0957297	-10.5808	1	-40.3623	19.2007	0.0169327	1	-0.0408999	0.0747654	-137.17	1	-403.596	129.256
EIP	vs	FDP-2	-91.25	0	-127.657	-54.8428	-1.08228	0.0043	-2.02551	-0.139038	-0.715485	1	-3.18159	1.75062	-0.568205	0.0001	-0.986172	-0.150239	-0.462664	1	-2.67273	1.74741	-20.0972	0.0217	-39.1926	-1.00173	-0.792621	0	-1.22057	-0.364676	-0.668961	0	-1.07321	-0.264711	18.8809	0.9984	-10.9005	48.6624	0.0269394	1	-0.0309131	0.084792	122.192	1	-144.398	388.782
EDC-2	vs	FDP-2	-34.375	0.1137	-70.7822	2.0322	-1.12929	0.0018	-2.07253	-0.186053	-1.50261	0.9998	-3.96872	0.963492	-0.806636	0	-1.22453	-0.388742	0.915255	1	-1.29481	3.12532	-17.3143	0.1907	-36.4097	1.78114	-0.931284	0	-1.35909	-0.503483	-0.807229	0	-1.21161	-0.402849	12.0314	1	-17.7501	41.8128	0.0278381	1	-0.0281926	0.0838688	33.6739	1	-224.528	291.875
EDC-3	vs	FDP-2	16.875	1	-19.5322	53.2822	-0.446455	1	-1.38969	0.496783	-1.07146	1	-3.53756	1.39465	-0.37838	0.1919	-0.796278	0.0395184	-0.216812	1	-2.42688	1.99326	-22.8518	0.0017	-41.9473	-3.75637	-0.320797	0.8166	-0.748677	0.107082	-0.205402	1	-0.609625	0.198821	13.4912	1	-16.2903	43.2727	0.0319944	1	-0.0240363	0.0880251	24.2132	1	-233.988	282.415
EDC-4	vs	FDP-2	-30.625	0.4068	-67.0322	5.7822	-0.478291	1	-1.45559	0.499003	-1.07331	1	-3.62861	1.482	-0.380143	0.2676	-0.812739	0.0524528	1.37114	0.9996	-0.838927	3.58121	-18.6533	0.0711	-37.7487	0.442139	-0.369854	0.3163	-0.797722	0.0580128	-0.370319	0.1682	-0.774819	0.0341806	0.642139	1	-29.1393	30.4236	0.0616381	0.0103	0.0056074	0.117669	-126.934	1	-385.135	131.268
EDC-5	vs	FDP-2	-76.78	0	-116.162	-37.398	-1.26477	0.0008	-2.28512	-0.244415	-2.25374	0.393	-4.92242	0.414938	-1.12729	0	-1.57933	-0.675251	1.62308	0.9825	-0.767524	4.01368	-21.8351	0.0203	-42.5049	-1.16534	-1.41063	0	-1.87404	-0.947219	-1.32906	0	-1.76669	-0.891427	15.7846	1	-16.4322	48.0014	0.0465169	0.8402	-0.016716	0.10975	-103.568	1	-394.705	187.57
EDM	vs	FDP-2	-78.75	0	-115.157	-42.3428	-0.837164	0.4968	-1.85723	0.182903	-1.67941	0.9988	-4.34757	0.988759	-0.751996	0	-1.1697	-0.33429	1.18571	1	-1.02435	3.39578	-12.4377	0.996	-31.5331	6.65774	-0.774023	0	-1.20184	-0.346208	-0.668038	0	-1.07234	-0.263737	13.0528	1	-16.7286	42.8343	0.0611275	0.012	0.0050968	0.117158	-43.7247	1	-301.926	214.477
FPL	vs	FDP-2	-60.625	0	-97.0322	-24.2178	0.612127	0.9957	-0.331111	1.55537	-0.763619	1	-3.22972	1.70249	0.0317455	1	-0.385978	0.449469	-0.404136	1	-2.61421	1.80593	-2.69036	1	-21.7858	16.4051	0.213322	1	-0.21447	0.641114	0.190973	1	-0.213246	0.595191	-2.45011	1	-32.2316	27.3314	0.0490452	0.985	-0.0250058	0.123096	-116.199	1	-456.984	224.585
APL	vs	FDP-2	-118.125	0	-154.532	-81.7178	0.130597	1	-0.812641	1.07384	1.30709	1	-1.15901	3.77319	0.272038	0.9951	-0.145766	0.689842	-0.0925566	1	-2.30263	2.11751	-5.38363	1	-24.4791	13.7118	0.367435	0.3369	-0.0604216	0.795292	0.21515	1	-0.203797	0.634097	-12.2604	1	-43.1183	18.5976	0.0017304	1	-0.0561022	0.0595631	-32.7557	1	-299.182	233.67
EPB	vs	FDP-2	-108.125	0	-144.532	-71.7178	-0.812127	0.3287	-1.75537	0.131111	-1.66623	0.9827	-4.13234	0.799873	-0.651409	0	-1.06939	-0.233427	1.87792	0.3771	-0.332151	4.08799	-7.52516	1	-26.6206	11.5703	-1.02262	0	-1.45109	-0.594157	-0.750712	0	-1.15542	-0.346004	41.1822	0	11.4007	70.9636	0.0102466	1	-0.0473793	0.0678726	251.348	0.1078	-14.185	516.881
EPL	vs	FDP-2	-66.25	0	-102.657	-29.8428	-0.919403	0.0732	-1.86264	0.0238349	-0.59459	1	-3.06069	1.87152	-0.48081	0.0041	-0.898622	-0.062998	0.890718	1	-1.39823	3.17967	-5.0489	1	-24.1443	14.0465	-0.629453	0	-1.05723	-0.201676	-0.640039	0	-1.04445	-0.235626	-1.13195	1	-30.9134	28.6495	0.016712	1	-0.0393187	0.0727427	-28.4569	1	-286.658	229.744
FDP-4	vs	FDP-3	-29.375	0.5612	-65.7822	7.0322	-0.186381	1	-1.12962	0.756857	0.358582	1	-2.10752	2.82469	0.0076725	1	-0.409981	0.425326	0.319014	1	-1.89105	2.52908	-13.8276	0.9077	-32.923	5.26785	-0.0496596	1	-0.477431	0.378112	-0.133411	1	-0.537609	0.270788	-8.72808	1	-38.5095	21.0534	0.0134567	1	-0.0457852	0.0726985	-7.52868	1	-280.254	265.196
FDP-5	vs	FDP-3	8.125	1	-28.2822	44.5322	-0.415299	1	-1.35854	0.527939	-1.08899	1	-3.5551	1.37711	-0.384829	0.1555	-0.802492	0.0328343	1.51782	0.9752	-0.692252	3.72789	-22.5302	0.0024	-41.6256	-3.43475	-0.477897	0.0074	-0.905676	-0.050118	-0.573955	0	-0.978156	-0.169753	-9.60128	1	-39.3828	20.1802	0.00446	1	-0.0565262	0.0654462	-73.4782	1	-354.113	207.157
EIP	vs	FDP-3	-59.375	0	-95.7822	-22.9678	-1.26511	0.0001	-2.20835	-0.321874	-0.750373	1	-3.21648	1.71573	-0.645184	0	-1.06287	-0.227494	-0.828512	1	-3.03858	1.38156	-37.4913	0	-56.5868	-18.3959	-1.08585	0	-1.51391	-0.657798	-0.934416	0	-1.33862	-0.53021	19.8605	0.9886	-9.92102	49.6419	0.0144667	1	-0.046543	0.0754765	185.884	0.9853	-94.9771	466.745
EDC-2	vs	FDP-3	-2.5	1	-38.9072	33.9072	-1.31213	0	-2.25536	-0.368889	-1.5375	0.9992	-4.0036	0.928604	-0.883614	0	-1.30147	-0.465763	0.549406	1	-1.66066	2.75948	-34.7085	0	-53.8039	-15.613	-1.22452	0	-1.65236	-0.796669	-1.07268	0	-1.47714	-0.668228	13.0109	1	-16.7706	42.7924	0.0153654	1	-0.0438765	0.0746072	97.3656	1	-175.359	370.091
EDC-3	vs	FDP-3	48.75	0.0001	12.3428	85.1572	-0.629291	0.9885	-1.57253	0.313947	-1.10634	1	-3.57245	1.35976	-0.455358	0.0116	-0.872955	-0.0377616	-0.582661	1	-2.79273	1.62741	-40.246	0	-59.3414	-21.1505	-0.614028	0	-1.04193	-0.186129	-0.470857	0.0032	-0.875056	-0.0666578	14.4707	1	-15.3108	44.2522	0.0195217	1	-0.0397202	0.0787636	87.905	1	-184.82	360.63
EDC-4	vs	FDP-3	1.25	1	-35.1572	37.6572	-0.661127	0.982	-1.63842	0.316168	-1.1082	1	-3.6635	1.44711	-0.457122	0.0207	-0.890095	-0.0241483	1.00529	1	-1.20478	3.21536	-36.0475	0	-55.1429	-16.952	-0.663085	0	-1.09092	-0.235256	-0.635774	0	-1.04017	-0.231376	1.62166	1	-28.1598	31.4031	0.0491654	0.4347	-0.0100765	0.108407	-63.2421	1	-335.967	209.483
EDC-5	vs	FDP-3	-44.905	0.0049	-84.287	-5.52304	-1.4476	0	-2.46796	-0.427251	-2.28863	0.3414	-4.95731	0.38005	-1.20427	0	-1.65591	-0.752633	1.25723	1	-1.13337	3.64783	-39.2293	0	-59.899	-18.5595	-1.70386	0	-2.16692	-1.2408	-1.59451	0	-2.03227	-1.15675	16.7641	1	-15.4527	48.9809	0.0340442	1	-0.031906	0.0999944	-39.876	1	-343.553	263.801
EDM	vs	FDP-3	-46.875	0.0003	-83.2822	-10.4678	-1.02	0.0501	-2.04007	6.71e-05	-1.71429	0.9971	-4.38246	0.953871	-0.828975	0	-1.24659	-0.41136	0.819866	1	-1.3902	3.02994	-29.8319	0	-48.9273	-10.7364	-1.06725	0	-1.49519	-0.639317	-0.933493	0	-1.33776	-0.529224	14.0324	1	-15.7491	43.8138	0.0486548	0.4715	-0.0105871	0.107897	19.9671	1	-252.758	292.692
FPL	vs	FDP-3	-28.75	0.6424	-65.1572	7.6572	0.429291	1	-0.513947	1.37253	-0.798508	1	-3.26461	1.6676	-0.0452332	1	-0.462771	0.372305	-0.769985	1	-2.98005	1.44009	-20.0845	0.0219	-39.18	-0.989081	-0.0799092	1	-0.507687	0.347868	-0.0744825	1	-0.478648	0.329683	-1.47059	1	-31.2521	28.3109	0.0365724	1	-0.0397935	0.112938	-52.5077	1	-403.739	298.724
APL	vs	FDP-3	-86.25	0	-122.657	-49.8428	-0.0522388	1	-0.995477	0.890999	1.2722	1	-1.1939	3.73831	0.195059	1	-0.222549	0.612668	-0.458405	1	-2.66847	1.75166	-22.7778	0.0018	-41.8732	-3.68235	0.0742039	1	-0.353737	0.502144	-0.0503049	1	-0.469157	0.368547	-11.2808	1	-42.1388	19.5771	-0.0107423	1	-0.0717285	0.0502439	30.9361	1	-249.699	311.571
EPB	vs	FDP-3	-76.25	0	-112.657	-39.8428	-0.994963	0.021	-1.9382	-0.0517248	-1.70112	0.9684	-4.16722	0.764985	-0.728388	0	-1.14688	-0.309899	1.51207	0.9778	-0.697999	3.72214	-24.9193	0.0002	-44.0148	-5.82388	-1.31586	0	-1.74438	-0.887331	-1.01617	0	-1.42104	-0.611299	42.1617	0	12.3802	71.9432	-0.0022261	1	-0.0629834	0.0585312	315.04	0.0066	35.3079	594.772
EPL	vs	FDP-3	-34.375	0.1137	-70.7822	2.0322	-1.10224	0.003	-2.04548	-0.159001	-0.629478	1	-3.09558	1.83663	-0.557789	0.0001	-0.975345	-0.140232	0.52487	1	-1.76408	2.81382	-22.4431	0.0026	-41.5385	-3.34763	-0.922684	0	-1.3505	-0.494864	-0.905494	0	-1.30991	-0.501073	-0.152431	1	-29.9339	29.629	0.0042393	1	-0.0550026	0.0634812	35.2348	1	-237.49	307.96
FDP-5	vs	FDP-4	37.5	0.0313	1.0928	73.9072	-0.228918	1	-1.17216	0.71432	-1.44758	1	-3.91368	1.01853	-0.392501	0.1211	-0.810204	0.0252017	1.1988	1	-1.01127	3.40887	-8.70259	1	-27.798	10.3928	-0.428237	0.0492	-0.856031	-0.0004434	-0.440544	0.0117	-0.844764	-0.0363246	-0.8732	1	-30.6547	28.9083	-0.0089967	1	-0.0625931	0.0445997	-65.9495	1	-312.933	181.034
EIP	vs	FDP-4	-30	0.4817	-66.4072	6.4072	-1.07873	0.0046	-2.02197	-0.135493	-1.10895	1	-3.57506	1.35715	-0.652857	0	-1.07093	-0.234778	-1.14753	1	-3.3576	1.06254	-23.6637	0.0008	-42.7592	-4.5683	-1.03619	0	-1.46424	-0.608141	-0.801005	0	-1.20531	-0.396702	28.5885	0.0908	-1.19294	58.37	0.0010101	1	-0.0525874	0.0546075	193.413	0.6434	-53.5077	440.333
EDC-2	vs	FDP-4	26.875	0.8581	-9.5322	63.2822	-1.12575	0.0019	-2.06898	-0.182508	-1.89608	0.7377	-4.36219	0.570022	-0.891287	0	-1.30947	-0.4731	0.230392	1	-1.97968	2.44046	-20.8809	0.0109	-39.9763	-1.78543	-1.17486	0	-1.60268	-0.747028	-0.939273	0	-1.34382	-0.534728	21.739	0.8842	-8.04248	51.5205	0.0019087	1	-0.0497913	0.0536087	104.894	1	-133.378	343.167
EDC-3	vs	FDP-4	78.125	0	41.7178	114.532	-0.44291	1	-1.38615	0.500327	-1.46493	0.9999	-3.93103	1.00118	-0.463031	0.0086	-0.880931	-0.0451312	-0.901675	1	-3.11174	1.30839	-26.4184	0	-45.5138	-7.32295	-0.564369	0.0002	-0.992293	-0.136444	-0.337446	0.4348	-0.741768	0.0668753	23.1988	0.6922	-6.58268	52.9803	0.006065	1	-0.045635	0.057765	95.4337	1	-142.839	333.706
EDC-4	vs	FDP-4	30.625	0.4068	-5.7822	67.0322	-0.474746	1	-1.45204	0.502548	-1.46678	1	-4.02208	1.08853	-0.464794	0.0155	-0.897888	-0.0317005	0.686279	1	-1.52379	2.89635	-22.2199	0.0032	-41.3153	-3.12443	-0.613426	0	-1.04128	-0.185568	-0.502364	0.0008	-0.906837	-0.0978905	10.3497	1	-19.4317	40.1312	0.0357087	0.9537	-0.0159913	0.0874087	-55.7134	1	-293.986	182.559
EDC-5	vs	FDP-4	-15.53	1	-54.912	23.852	-1.26122	0.0008	-2.28158	-0.24087	-2.64721	0.0565	-5.31589	0.0214681	-1.21194	0	-1.66362	-0.76027	0.938216	1	-1.45239	3.32882	-25.4017	0.0009	-46.0714	-4.73191	-1.6542	0	-2.1172	-1.19121	-1.4611	0	-1.89877	-1.02343	25.4922	0.6349	-6.72464	57.709	0.0205876	1	-0.0386457	0.0798208	-32.3473	1	-305.078	240.383
EDM	vs	FDP-4	-17.5	1	-53.9072	18.9072	-0.83362	0.5128	-1.85369	0.186448	-2.07288	0.7017	-4.74104	0.595289	-0.836647	0	-1.25441	-0.41888	0.500851	1	-1.70922	2.71092	-16.0043	0.4257	-35.0997	3.09117	-1.01759	0	-1.44554	-0.589653	-0.800083	0	-1.20442	-0.395742	22.7604	0.7577	-7.02102	52.5419	0.0351981	0.9676	-0.0165019	0.0868981	27.4958	1	-210.777	265.768
FPL	vs	FDP-4	0.625	1	-35.7822	37.0322	0.615672	0.9947	-0.327566	1.55891	-1.15709	1	-3.62319	1.30902	-0.0529057	1	-0.470585	0.364774	-1.089	1	-3.29907	1.12107	-6.25693	1	-25.3524	12.8385	-0.0302496	1	-0.458024	0.397525	0.0589281	1	-0.345296	0.463152	7.25749	1	-22.524	37.039	0.0231158	1	-0.0475767	0.0938083	-44.979	1	-370.132	280.174
APL	vs	FDP-4	-56.875	0	-93.2822	-20.4678	0.134142	1	-0.809096	1.07738	0.913619	1	-1.55248	3.37972	0.187387	1	-0.230451	0.605225	-0.77742	1	-2.98749	1.43265	-8.9502	1	-28.0456	10.1452	0.123864	1	-0.304115	0.551841	0.0831058	1	-0.335917	0.502129	-2.55275	1	-33.4108	28.3052	-0.024199	1	-0.0777954	0.0293974	38.4647	1	-208.519	285.448
EPB	vs	FDP-4	-46.875	0.0003	-83.2822	-10.4678	-0.808582	0.3427	-1.75182	0.134656	-2.0597	0.4322	-4.52581	0.406403	-0.736061	0	-1.15427	-0.317856	1.19306	1	-1.01701	3.40313	-11.0917	1	-30.1872	8.00371	-1.2662	0	-1.69471	-0.837679	-0.882756	0	-1.28778	-0.477735	50.8898	0	21.1083	80.6712	-0.0156828	1	-0.0692803	0.0379148	322.569	0.0002	75.6051	569.532
EPL	vs	FDP-4	-5	1	-41.4072	31.4072	-0.915858	0.0773	-1.8591	0.0273796	-0.98806	1	-3.45416	1.47805	-0.565461	0.0001	-0.98324	-0.147682	0.205855	1	-2.08309	2.4948	-8.61547	1	-27.7109	10.48	-0.873025	0	-1.30087	-0.44518	-0.772084	0	-1.17665	-0.367516	8.57565	1	-21.2058	38.3571	-0.0092174	1	-0.0609174	0.0424826	42.7635	1	-195.509	281.036
EIP	vs	FDP-5	-67.5	0	-103.907	-31.0928	-0.849813	0.2033	-1.79305	0.0934244	0.338619	1	-2.12749	2.80472	-0.260355	0.9993	-0.67815	0.157439	-2.34633	0.0186	-4.5564	-0.13626	-14.9611	0.6803	-34.0566	4.1343	-0.607955	0	-1.03587	-0.180036	-0.360461	0.2286	-0.764732	0.0438099	29.4617	0.0589	-0.319739	59.2432	0.0100067	1	-0.0454395	0.065453	259.362	0.0394	4.03519	514.689
EDC-2	vs	FDP-5	-10.625	1	-47.0322	25.7822	-0.896828	0.1035	-1.84007	0.0464095	-0.448508	1	-2.91461	2.0176	-0.498786	0.0019	-0.916561	-0.0810108	-0.968411	1	-3.17848	1.24166	-12.1783	0.9983	-31.2737	6.91717	-0.746619	0	-1.17441	-0.318827	-0.498729	0.0009	-0.90322	-0.0942378	22.6122	0.7787	-7.16929	52.3937	0.0109054	1	-0.042691	0.0645018	170.844	0.9521	-76.1398	417.827
EDC-3	vs	FDP-5	40.625	0.0075	4.2178	77.0322	-0.213993	1	-1.15723	0.729245	-0.0173507	1	-2.48346	2.44875	-0.0705297	1	-0.488335	0.347276	-2.10048	0.1047	-4.31055	0.109591	-17.7158	0.1439	-36.8112	1.37965	-0.136131	1	-0.563961	0.291698	0.103098	1	-0.301113	0.507308	24.072	0.5544	-5.70948	53.8535	0.0150617	1	-0.0385347	0.0686581	161.383	0.9902	-85.6004	408.367
EDC-4	vs	FDP-5	-6.875	1	-43.2822	29.5322	-0.245828	1	-1.22312	0.731466	-0.019203	1	-2.57451	2.5361	-0.0722929	1	-0.504827	0.360241	-0.512524	1	-2.72259	1.69755	-13.5173	0.9444	-32.6127	5.57816	-0.185189	1	-0.613039	0.242662	-0.0618196	1	-0.466068	0.342429	11.2229	1	-18.5585	41.0044	0.0447054	0.4172	-0.008891	0.0983018	10.2361	1	-236.748	257.22
EDC-5	vs	FDP-5	-53.03	0.0001	-92.412	-13.648	-1.03231	0.0417	-2.05266	-0.0119525	-1.19964	1	-3.86832	1.46904	-0.819442	0	-1.27167	-0.367219	-0.260587	1	-2.65119	2.13002	-16.6991	0.5642	-37.3689	3.97068	-1.22597	0	-1.68928	-0.762649	-1.02056	0	-1.45813	-0.582979	26.3654	0.5074	-5.85144	58.5822	0.0295842	1	-0.031398	0.0905664	33.6022	1	-247.217	314.421
EDM	vs	FDP-5	-55	0	-91.4072	-18.5928	-0.604702	0.9999	-1.62477	0.415366	-0.625302	1	-3.29347	2.04286	-0.444146	0.0182	-0.861768	-0.0265238	-0.697952	1	-2.90802	1.51212	-7.30168	1	-26.3971	11.7938	-0.589357	0	-1.01721	-0.161501	-0.359539	0.2358	-0.763905	0.0448282	23.6336	0.624	-6.14782	53.4151	0.0441948	0.4573	-0.0094016	0.0977912	93.4453	1	-153.538	340.429
FPL	vs	FDP-5	-36.875	0.041	-73.2822	-0.467803	0.84459	0.2181	-0.0986483	1.78783	0.290485	1	-2.17562	2.75659	0.339596	0.5322	-0.0780912	0.757282	-2.2878	0.0287	-4.49787	-0.0777328	2.44567	1	-16.6498	21.5411	0.397988	0.1377	-0.0297829	0.825758	0.499472	0.0008	0.0952976	0.903647	8.13069	1	-21.6508	37.9122	0.0321124	1	-0.0401824	0.104407	20.9705	1	-311.381	353.322
APL	vs	FDP-5	-94.375	0	-130.782	-57.9678	0.36306	1	-0.580178	1.3063	2.36119	0.0941	-0.10491	4.8273	0.579888	0	0.162257	0.997519	-1.97622	0.2239	-4.18629	0.233847	-0.247606	1	-19.3431	18.8478	0.552101	0.0003	0.124263	0.979939	0.52365	0.0007	0.104466	0.942833	-1.67955	1	-32.5376	29.1784	-0.0152023	1	-0.070472	0.0400673	104.414	1	-150.31	359.138
EPB	vs	FDP-5	-84.375	0	-120.782	-47.9678	-0.579664	0.9996	-1.5229	0.363574	-0.612127	1	-3.07823	1.85398	-0.343559	0.4948	-0.761957	0.0748384	-0.0057472	1	-2.21582	2.20432	-2.38913	1	-21.4846	16.7063	-0.837959	0	-1.26651	-0.409409	-0.442212	0.0113	-0.847063	-0.0373614	51.763	0	21.9815	81.5444	-0.0066861	1	-0.0621359	0.0487637	388.518	0	133.059	643.977
EPL	vs	FDP-5	-42.5	0.003	-78.9072	-6.0928	-0.68694	0.8892	-1.63018	0.256298	0.459515	1	-2.00659	2.92562	-0.17296	1	-0.590661	0.244742	-0.992948	1	-3.2819	1.296	0.0871206	1	-19.0083	19.1826	-0.444787	0.0268	-0.87257	-0.0170046	-0.331539	0.5007	-0.735931	0.0728522	9.44885	1	-20.3326	39.2303	-0.0002207	1	-0.0538171	0.0533757	108.713	1	-138.271	355.697
EDC-2	vs	EIP	56.875	0	20.4678	93.2822	-0.0470149	1	-0.990253	0.896223	-0.787127	1	-3.25323	1.67898	-0.23843	1	-0.656065	0.179204	1.37792	0.9994	-0.832151	3.58799	2.78287	1	-16.3126	21.8783	-0.138663	1	-0.566508	0.289181	-0.138268	1	-0.54283	0.266294	-6.84955	1	-36.631	22.9319	0.0008986	1	-0.0526988	0.0544961	-88.5184	1	-335.439	158.402
EDC-3	vs	EIP	108.125	0	71.7178	144.532	0.635821	0.9839	-0.307417	1.57906	-0.35597	1	-2.82207	2.11013	0.189826	1	-0.227753	0.607404	0.245852	1	-1.96422	2.45592	-2.75465	1	-21.8501	16.3408	0.471824	0.0094	0.0440102	0.899638	0.463559	0.0044	0.0592306	0.867887	-5.38974	1	-35.1712	24.3917	0.005055	1	-0.0485425	0.0586524	-97.9791	1	-344.899	148.941
EDC-4	vs	EIP	60.625	0	24.2178	97.0322	0.603985	0.9995	-0.37331	1.58128	-0.357822	1	-2.91313	2.19748	0.188062	1	-0.244747	0.620871	1.8338	0.4626	-0.376264	4.04387	1.44386	1	-17.6516	20.5393	0.422767	0.0604	-0.0053456	0.850879	0.298641	0.8567	-0.105691	0.702973	-18.2388	0.9997	-48.0203	11.5427	0.0346986	0.9928	-0.0188988	0.088296	-249.126	0.0437	-496.047	-2.20573
EDC-5	vs	EIP	14.47	1	-24.912	53.852	-0.182491	1	-1.20284	0.837861	-1.53826	1	-4.20694	1.13042	-0.559087	0.0008	-1.01117	-0.106999	2.08574	0.2918	-0.304861	4.47635	-1.73794	1	-22.4077	18.9318	-0.61801	0.0001	-1.08191	-0.154107	-0.660095	0	-1.09834	-0.221851	-3.09635	1	-35.3132	29.1205	0.0195775	1	-0.0413922	0.0805471	-225.76	0.5442	-506.214	54.6943
EDM	vs	EIP	12.5	1	-23.9072	48.9072	0.245112	1	-0.774956	1.26518	-0.963922	1	-3.63209	1.70424	-0.183791	1	-0.601472	0.23389	1.64838	0.8395	-0.561692	3.85845	7.65946	1	-11.436	26.7549	0.0185986	1	-0.409355	0.446553	0.0009224	1	-0.403249	0.405094	-5.82808	1	-35.6095	23.9534	0.0341881	0.9957	-0.0194094	0.0877855	-165.917	0.9772	-412.837	81.0034
FPL	vs	EIP	30.625	0.4068	-5.7822	67.0322	1.6944	0	0.751165	2.63764	-0.0481343	1	-2.51424	2.41797	0.599951	0	0.182265	1.01764	0.0585274	1	-2.15154	2.2686	17.4068	0.1789	-1.68863	36.5022	1.00594	0	0.578006	1.43388	0.859933	0	0.455716	1.26415	-21.331	0.921	-51.1125	8.45043	0.0221057	1	-0.0498868	0.0940982	-238.392	0.8916	-569.867	93.0833
APL	vs	EIP	-26.875	0.8581	-63.2822	9.5322	1.21287	0.0003	0.269635	2.15611	2.02257	0.4993	-0.44353	4.48868	0.840244	0	0.422631	1.25786	0.370107	1	-1.83996	2.58018	14.7135	0.7394	-4.3819	33.809	1.16006	0	0.73223	1.58788	0.884111	0	0.465415	1.30281	-31.1413	0.0434	-61.9993	-0.283296	-0.025209	1	-0.0806553	0.0302372	-154.948	0.9995	-410.275	100.379
EPB	vs	EIP	-16.875	1	-53.2822	19.5322	0.270149	1	-0.673089	1.21339	-0.950746	1	-3.41685	1.51536	-0.083204	1	-0.502118	0.33571	2.34058	0.0194	0.130513	4.55065	12.572	0.9939	-6.52343	31.6674	-0.230003	1	-0.658936	0.19893	-0.0817512	1	-0.486464	0.322961	22.3012	0.8201	-7.48024	52.0827	-0.0166928	1	-0.072149	0.0387634	129.156	1	-126.287	384.599
EPL	vs	EIP	25	0.9721	-11.4072	61.4072	0.162873	1	-0.780365	1.10611	0.120896	1	-2.34521	2.587	0.0873955	1	-0.330223	0.505014	1.35338	1	-0.935566	3.64233	15.0483	0.6588	-4.04718	34.1437	0.163168	1	-0.264782	0.591118	0.0289216	1	-0.375372	0.433215	-20.0129	0.9854	-49.7944	9.76859	-0.0102274	1	-0.0638249	0.04337	-150.649	0.9993	-397.57	96.2712
EDC-3	vs	EDC-2	51.25	0	14.8428	87.6572	0.682836	0.9014	-0.260402	1.62607	0.431157	1	-2.03495	2.89726	0.428256	0.0338	0.010492	0.84602	-1.13207	1	-3.34214	1.078	-5.53752	1	-24.633	13.5579	0.610487	0	0.182663	1.03831	0.601827	0	0.197439	1.00622	1.45981	1	-28.3217	31.2413	0.0041563	1	-0.0475437	0.0558563	-9.46065	1	-247.733	228.812
EDC-4	vs	EDC-2	3.75	1	-32.6572	40.1572	0.651	0.989	-0.326295	1.6283	0.429304	1	-2.126	2.98461	0.426493	0.0618	-0.0060521	0.859038	0.455887	1	-1.75418	2.66596	-1.339	1	-20.4344	17.7564	0.56143	0.0002	0.133467	0.989393	0.436909	0.014	0.0321445	0.841674	-11.3892	1	-41.1707	18.3922	0.0338	0.99	-0.0179	0.0855	-160.608	0.9752	-398.88	77.6648
EDC-5	vs	EDC-2	-42.405	0.0146	-81.787	-3.02304	-0.135476	1	-1.15583	0.884876	-0.75113	1	-3.41981	1.91755	-0.320656	0.9374	-0.773043	0.131731	0.707824	1	-1.68278	3.09843	-4.52081	1	-25.1906	16.149	-0.479347	0.0291	-0.942706	-0.0159884	-0.521827	0.0019	-0.959659	-0.0839958	3.75319	1	-28.4636	35.97	0.0186789	1	-0.0405544	0.0779121	-137.242	1	-409.972	135.489
EDM	vs	EDC-2	-44.375	0.0012	-80.7822	-7.9678	0.292127	1	-0.727941	1.31219	-0.176795	1	-2.84496	2.49137	0.0546396	1	-0.363174	0.472454	0.270459	1	-1.93961	2.48053	4.87659	1	-14.2188	23.972	0.157262	1	-0.270635	0.585158	0.13919	1	-0.265333	0.543714	1.02147	1	-28.76	30.8029	0.0332894	0.994	-0.0184106	0.0849894	-77.3986	1	-315.671	160.874
FPL	vs	EDC-2	-26.25	0.9092	-62.6572	10.1572	1.74142	0	0.79818	2.68466	0.738993	1	-1.72711	3.2051	0.838381	0	0.420578	1.25618	-1.31939	0.9999	-3.52946	0.890678	14.6239	0.7599	-4.4715	33.7194	1.14461	0	0.71682	1.57239	0.998201	0	0.593745	1.40266	-14.4815	1	-44.263	15.3	0.0212071	1	-0.0494854	0.0918996	-149.873	1	-475.027	175.28
APL	vs	EDC-2	-83.75	0	-120.157	-47.3428	1.25989	0.0001	0.31665	2.20313	2.8097	0.005	0.343597	5.27581	1.07867	0	0.66098	1.49637	-1.00781	1	-3.21788	1.20226	11.9307	0.9994	-7.16477	31.0261	1.29872	0	0.870886	1.72655	1.02238	0	0.60298	1.44178	-24.2917	0.654	-55.1497	6.56625	-0.0261077	1	-0.0797041	0.0274887	-66.4296	1	-313.413	180.554
EPB	vs	EDC-2	-73.75	0	-110.157	-37.3428	0.317164	1	-0.626074	1.2604	-0.163619	1	-2.62972	2.30248	0.155226	1	-0.263507	0.57396	0.962664	1	-1.24741	3.17273	9.78914	1	-9.3063	28.8846	-0.0913401	1	-0.520099	0.337419	0.0565167	1	-0.348511	0.461544	29.1508	0.0688	-0.630689	58.9323	-0.0175915	1	-0.071189	0.0360061	217.674	0.2492	-29.2892	464.638
EPL	vs	EDC-2	-31.875	0.278	-68.2822	4.5322	0.209888	1	-0.73335	1.15313	0.908022	1	-1.55808	3.37413	0.325826	0.6877	-0.0919221	0.743574	-0.0245365	1	-2.31348	2.26441	12.2654	0.9977	-6.83005	31.3608	0.301831	0.9439	-0.126021	0.729683	0.167189	1	-0.237223	0.571602	-13.1633	1	-42.9448	16.6181	-0.0111261	1	-0.0628261	0.0405739	-62.1308	1	-300.403	176.142
EDC-4	vs	EDC-3	-47.5	0.0002	-83.9072	-11.0928	-0.0318359	1	-1.00913	0.945459	-0.0018523	1	-2.55716	2.55345	-0.0017632	1	-0.43476	0.431233	1.58795	0.9218	-0.622115	3.79802	4.19851	1	-14.8969	23.294	-0.0490572	1	-0.476983	0.378868	-0.164917	1	-0.569318	0.239483	-12.8491	1	-42.6305	16.9324	0.0296437	1	-0.0220563	0.0813437	-151.147	0.9965	-389.42	87.1254
EDC-5	vs	EDC-3	-93.655	0	-133.037	-54.273	-0.818312	0.5841	-1.83866	0.20204	-1.18229	1	-3.85097	1.48639	-0.748912	0	-1.20062	-0.2972	1.83989	0.7434	-0.550712	4.2305	1.01671	1	-19.6531	21.6865	-1.08983	0	-1.55331	-0.626356	-1.12365	0	-1.5611	-0.686205	2.29338	1	-29.9234	34.5102	0.0145225	1	-0.0447107	0.0737558	-127.781	1	-400.512	144.95
EDM	vs	EDC-3	-95.625	0	-132.032	-59.2178	-0.390709	1	-1.41078	0.629358	-0.607952	1	-3.27612	2.06021	-0.373616	0.2204	-0.791265	0.0440321	1.40253	0.9987	-0.807543	3.61259	10.4141	1	-8.68133	29.5096	-0.453225	0.0196	-0.881179	-0.0252714	-0.462636	0.0046	-0.867077	-0.0581953	-0.438341	1	-30.2198	29.3431	0.0291331	1	-0.0225669	0.0808331	-67.9379	1	-306.21	170.335
FPL	vs	EDC-3	-77.5	0	-113.907	-41.0928	1.05858	0.0067	0.115344	2.00182	0.307836	1	-2.15827	2.77394	0.410125	0.0656	-0.0074714	0.827722	-0.187324	1	-2.39739	2.02275	20.1615	0.0205	1.06602	39.2569	0.534119	0.0007	0.106286	0.961952	0.396375	0.067	-0.0078201	0.800569	-15.9413	1	-45.7228	13.8402	0.0170508	1	-0.0536418	0.0877433	-140.413	1	-465.566	184.741
APL	vs	EDC-3	-135	0	-171.407	-98.5928	0.577052	0.9997	-0.366186	1.52029	2.37854	0.085	-0.0875595	4.84465	0.650418	0	0.232768	1.06807	0.124255	1	-2.08581	2.33433	17.4682	0.1714	-1.62725	36.5636	0.688232	0	0.2604	1.11606	0.420552	0.0476	0.0013364	0.839768	-25.7516	0.4352	-56.6095	5.10644	-0.030264	1	-0.0838604	0.0233324	-56.9689	1	-303.953	190.015
EPB	vs	EDC-3	-125	0	-161.407	-88.5928	-0.365672	1	-1.30891	0.577566	-0.594776	1	-3.06088	1.87133	-0.27303	0.9948	-0.691695	0.145636	2.09473	0.1087	-0.115338	4.3048	15.3267	0.5893	-3.76878	34.4221	-0.701827	0	-1.13058	-0.273076	-0.54531	0.0001	-0.950203	-0.140417	27.691	0.1388	-2.0905	57.4724	-0.0217478	1	-0.0753454	0.0318498	227.135	0.1546	-19.8285	474.099
EPL	vs	EDC-3	-83.125	0	-119.532	-46.7178	-0.472948	1	-1.41619	0.47029	0.476866	1	-1.98924	2.94297	-0.10243	1	-0.520011	0.315151	1.10753	1	-1.18142	3.39648	17.8029	0.1351	-1.29253	36.8984	-0.308656	0.9082	-0.736521	0.119209	-0.434637	0.0151	-0.839059	-0.0302146	-14.6231	1	-44.4046	15.1583	-0.0152824	1	-0.0669824	0.0364176	-52.6702	1	-290.943	185.602
EDC-5	vs	EDC-4	-46.155	0.0028	-85.537	-6.77304	-0.786476	0.828	-1.83972	0.266772	-1.18043	1	-3.9347	1.57383	-0.747149	0	-1.21417	-0.280127	0.251937	1	-2.13867	2.64254	-3.18181	1	-23.8516	17.488	-1.04078	0	-1.50398	-0.577574	-0.958737	0	-1.39687	-0.520602	15.1424	1	-17.0744	47.3593	-0.0151211	1	-0.0743544	0.0441121	23.3661	1	-249.364	296.097
EDM	vs	EDC-4	-48.125	0.0002	-84.5322	-11.7178	-0.358873	1	-1.41165	0.693907	-0.606099	1	-3.35952	2.14732	-0.371853	0.3343	-0.804504	0.0607977	-0.185428	1	-2.3955	2.02464	6.2156	1	-12.8798	25.311	-0.404168	0.1133	-0.832108	0.0237715	-0.297719	0.8649	-0.702163	0.106725	12.4107	1	-17.3708	42.1922	-0.0005106	1	-0.0522106	0.0511894	83.2091	1	-155.063	321.482
FPL	vs	EDC-4	-30	0.4817	-66.4072	6.4072	1.09042	0.0075	0.113123	2.06771	0.309688	1	-2.24562	2.86499	0.411888	0.1029	-0.0211033	0.84488	-1.77528	0.5863	-3.98535	0.434791	15.9629	0.4351	-3.1325	35.0584	0.583176	0.0001	0.155317	1.01104	0.561292	0	0.156986	0.965598	-3.09225	1	-32.8737	26.6892	-0.0125929	1	-0.0832854	0.0580996	10.7343	1	-314.419	335.888
APL	vs	EDC-4	-87.5	0	-123.907	-51.0928	0.608888	0.9993	-0.368407	1.58618	2.3804	0.1355	-0.174909	4.9357	0.652181	0	0.219392	1.08497	-1.4637	0.9924	-3.67377	0.746371	13.2697	0.9654	-5.82577	32.3651	0.737289	0	0.309243	1.16534	0.585469	0	0.166212	1.00473	-12.9025	1	-43.7605	17.9555	-0.0599077	0.0077	-0.113504	-0.0063113	94.1781	1	-152.805	341.162
EPB	vs	EDC-4	-77.5	0	-113.907	-41.0928	-0.333836	1	-1.31113	0.643459	-0.592924	1	-3.14823	1.96238	-0.271266	0.9991	-0.704485	0.161952	0.506777	1	-1.70329	2.71685	11.1281	1	-7.9673	30.2236	-0.65277	0	-1.08097	-0.224573	-0.380393	0.1217	-0.785362	0.0245766	40.54	0.0001	10.7585	70.3215	-0.0513914	0.0908	-0.104989	0.0022061	378.282	0	131.319	625.246
EPL	vs	EDC-4	-35.625	0.0692	-72.0322	0.782197	-0.441112	1	-1.41841	0.536183	0.478718	1	-2.07659	3.03402	-0.100667	1	-0.533655	0.332321	-0.480424	1	-2.76937	1.80852	13.6044	0.9353	-5.49104	32.6998	-0.259599	0.9998	-0.687419	0.168222	-0.26972	0.9885	-0.674091	0.134652	-1.77409	1	-31.5556	28.0074	-0.0449261	0.2879	-0.0966261	0.006774	98.4769	1	-139.796	336.749
EDM	vs	EDC-5	-1.96997	1	-41.352	37.412	0.427603	1	-0.663563	1.51877	0.574335	1	-2.27963	3.4283	0.375296	0.4543	-0.0767934	0.827385	-0.437365	1	-2.82797	1.95324	9.3974	1	-11.2724	30.0672	0.636609	0.0001	0.172655	1.10056	0.661018	0	0.222567	1.09947	-2.73172	1	-34.9485	29.4851	0.0146106	1	-0.0446227	0.0738438	59.843	1	-212.887	332.574
FPL	vs	EDC-5	16.155	1	-23.227	55.537	1.87689	0	0.856542	2.89725	1.49012	1	-1.17856	4.1588	1.15904	0	0.707472	1.6106	-2.02721	0.3841	-4.41782	0.363388	19.1447	0.1469	-1.52501	39.8145	1.62395	0	1.16086	2.08705	1.52003	0	1.08225	1.95781	-18.2347	1	-50.4515	13.9821	0.0025282	1	-0.0737282	0.0787846	-12.6318	1	-362.714	337.451
APL	vs	EDC-5	-41.345	0.0228	-80.727	-1.96299	1.39536	0.0001	0.375012	2.41572	3.56083	0.0001	0.892151	6.22951	1.39933	0	0.947282	1.85138	-1.71564	0.9238	-4.10624	0.674968	16.4515	0.6214	-4.21829	37.1213	1.77807	0	1.31418	2.24196	1.54421	0	1.09146	1.99695	-28.0449	0.3981	-61.3019	5.21204	-0.0447865	0.8444	-0.105769	0.0161957	70.812	1	-210.007	351.631
EPB	vs	EDC-5	-31.345	0.6129	-70.727	8.03701	0.452641	1	-0.567712	1.47299	0.58751	1	-2.08117	3.25619	0.475883	0.0219	0.0236319	0.928133	0.254839	1	-2.13576	2.64544	14.31	0.9688	-6.35981	34.9797	0.388007	0.4294	-0.0761878	0.852202	0.578344	0.0002	0.140091	1.0166	25.3976	0.6487	-6.81923	57.6144	-0.0362703	0.9998	-0.0972642	0.0247236	354.916	0.0006	74.0001	635.832
EPL	vs	EDC-5	10.53	1	-28.852	49.912	0.345365	1	-0.674988	1.36572	1.65915	0.9993	-1.00953	4.32783	0.646482	0	0.194783	1.09818	-0.732361	1	-3.19503	1.73031	16.7862	0.5442	-3.88356	37.456	0.781178	0	0.317624	1.24473	0.689017	0	0.250717	1.12732	-16.9165	1	-49.1334	15.3003	-0.0298049	1	-0.0890382	0.0294283	75.1108	1	-197.62	347.841
FPL	vs	EDM	18.125	1	-18.2822	54.5322	1.44929	0	0.429224	2.46936	0.915787	1	-1.75238	3.58395	0.783742	0	0.366075	1.20141	-1.58985	0.9197	-3.79992	0.620219	9.74735	1	-9.34809	28.8428	0.987345	0	0.559419	1.41527	0.859011	0	0.454696	1.26333	-15.503	1	-45.2844	14.2785	-0.0120823	1	-0.0827749	0.0586102	-72.4748	1	-397.628	252.679
APL	vs	EDM	-39.375	0.0135	-75.7822	-2.9678	0.967762	0.1066	-0.0523059	1.98783	2.9865	0.0071	0.318331	5.65466	1.02403	0	0.60638	1.44169	-1.27827	1	-3.48834	0.931799	7.05408	1	-12.0414	26.1495	1.14146	0	0.713575	1.56934	0.883189	0	0.464576	1.3018	-25.3132	0.4985	-56.1712	5.54478	-0.0593971	0.009	-0.112993	-0.0058007	10.969	1	-236.015	257.953
EPB	vs	EDM	-29.375	0.5612	-65.7822	7.0322	0.0250376	1	-0.99503	1.0451	0.0131756	1	-2.65499	2.68134	0.100587	1	-0.317863	0.519037	0.692205	1	-1.51787	2.90227	4.91255	1	-14.1829	24.008	-0.248602	1	-0.676926	0.179723	-0.0826736	1	-0.487403	0.322056	28.1293	0.1132	-1.65216	57.9108	-0.0508809	0.1038	-0.104479	0.0027167	295.073	0.002	48.1094	542.037
EPL	vs	EDM	12.5	1	-23.9072	48.9072	-0.0822385	1	-1.10231	0.937829	1.08482	1	-1.58335	3.75298	0.271186	0.9956	-0.14649	0.688863	-0.294996	1	-2.58394	1.99395	7.3888	1	-11.7066	26.4842	0.144569	1	-0.283227	0.572366	0.0279992	1	-0.37628	0.432279	-14.1848	1	-43.9663	15.5967	-0.0444155	0.3215	-0.0961155	0.0072845	15.2677	1	-223.005	253.54
APL	vs	FPL	-57.5	0	-93.9072	-21.0928	-0.48153	1	-1.42477	0.461708	2.07071	0.4132	-0.395395	4.53681	0.240293	1	-0.177323	0.657909	0.31158	1	-1.89849	2.52165	-2.69327	1	-21.7887	16.4022	0.154113	1	-0.273779	0.582005	0.0241776	1	-0.394842	0.443198	-9.81025	1	-40.6682	21.0477	-0.0473148	0.9897	-0.11961	0.0249801	83.4438	1	-248.908	415.795
EPB	vs	FPL	-47.5	0.0002	-83.9072	-11.0928	-1.42425	0	-2.36749	-0.481016	-0.902612	1	-3.36872	1.56349	-0.683155	0	-1.1016	-0.264709	2.28206	0.0299	0.0719856	4.49212	-4.8348	1	-23.9302	14.2606	-1.23595	0	-1.66456	-0.807333	-0.941685	0	-1.34667	-0.5367	43.6323	0	13.8508	73.4137	-0.0387985	1	-0.111107	0.03351	367.548	0.0094	35.0919	700.004
EPL	vs	FPL	-5.625	1	-42.0322	30.7822	-1.53153	0	-2.47477	-0.588292	0.16903	1	-2.29707	2.63513	-0.512555	0.001	-0.930102	-0.0950093	1.29485	1	-0.994093	3.5838	-2.35854	1	-21.454	16.7369	-0.842775	0	-1.2706	-0.414949	-0.831012	0	-1.23541	-0.42661	1.31816	1	-28.4633	31.0996	-0.0323332	1	-0.103026	0.0383594	87.7425	1	-237.411	412.896
EPB	vs	APL	10	1	-26.4072	46.4072	-0.942724	0.0504	-1.88596	0.000514	-2.97332	0.0015	-5.43942	-0.507217	-0.923447	0	-1.3423	-0.504594	1.97047	0.2314	-0.239594	4.18054	-2.14153	1	-21.237	16.9539	-1.39006	0	-1.81895	-0.961171	-0.965862	0	-1.38531	-0.54642	53.4425	0	22.5845	84.3005	0.0085162	1	-0.0469335	0.063966	284.104	0.0084	28.645	539.563
EPL	vs	APL	51.875	0	15.4678	88.2822	-1.05	0.0079	-1.99324	-0.106762	-1.90168	0.7277	-4.36778	0.564425	-0.752848	0	-1.17041	-0.335284	0.983275	1	-1.30567	3.27222	0.334727	1	-18.7607	19.4302	-0.996888	0	-1.42475	-0.569025	-0.855189	0	-1.27423	-0.436144	11.1284	1	-19.7296	41.9864	0.0149816	1	-0.0386148	0.068578	4.29875	1	-242.685	251.282
EPL	vs	EPB	41.875	0.0041	5.4678	78.2822	-0.107276	1	-1.05051	0.835962	1.07164	1	-1.39446	3.53775	0.170599	1	-0.248111	0.58931	-0.9872	1	-3.27615	1.30175	2.47625	1	-16.6192	21.5717	0.393171	0.1629	-0.0351573	0.8215	0.110673	1	-0.293888	0.515234	-42.3141	0	-72.0956	-12.5327	0.0064654	1	-0.0471322	0.060063	-279.805	0.0059	-526.769	-32.8416
DTT	vs	SSP																	-4.6407	0	-7.00337	-2.27804	-2.05367	1	-21.8397	17.7324
DTT	vs	IS																	-1.9137	0.4347	-4.20265	0.375248	4.95498	1	-14.1405	24.0504
DTT	vs	SSC																	-1.87299	0.5152	-4.16194	0.415953	0.0700722	1	-19.0254	19.1655
DTT	vs	LHBT																	-0.713907	1	-3.17495	1.74713	-14.4532	0.7972	-33.5486	4.64224
DTT	vs	DBT																	1.39356	1	-0.974096	3.76123	-11.6158	0.9998	-30.7113	7.4796
DTT	vs	BrR																	1.83363	0.7192	-0.532235	4.19949	-10.1933	1	-29.2888	8.90213
FCR	vs	DTT																	-1.98997	0.408	-4.35264	0.372691	17.0645	0.2255	-2.03094	36.1599
PL	vs	DTT																	-1.37767	0.9999	-3.66662	0.911274	17.6225	0.1538	-1.4729	36.718
FCU	vs	DTT																	-1.88068	0.4996	-4.16962	0.408273	16.6092	0.3011	-2.48629	35.7046
ECRL	vs	DTT																	-1.66493	0.8988	-3.95388	0.624019	19.1608	0.0474	0.0653492	38.2562
ECRB	vs	DTT																	-0.725412	1	-3.01436	1.56353	19.5308	0.035	0.435311	38.6262
ECU	vs	DTT																	1.82666	0.7293	-0.53706	4.19038	18.2208	0.0992	-0.874627	37.3163
FDS-2	vs	DTT																	-1.14802	1	-3.43696	1.14093	20.3823	0.0169	1.28682	39.4777
FDS-3	vs	DTT																	-1.47778	0.9972	-3.76673	0.811163	34.6404	0	15.545	53.7359
FDS-4	vs	DTT																	-0.789834	1	-3.07878	1.49911	27.418	0	8.32257	46.5134
FDS-5	vs	DTT																	0.555035	1	-1.73391	2.84398	15.3767	0.5768	-3.71878	34.4721
FDP-2	vs	DTT																	-0.396279	1	-2.68523	1.89267	22.4985	0.0024	3.40304	41.5939
FDP-3	vs	DTT																	-0.0304304	1	-2.31938	2.25852	39.8927	0	20.7972	58.9881
FDP-4	vs	DTT																	0.288584	1	-2.00036	2.57753	26.065	0.0001	6.96961	45.1605
FDP-5	vs	DTT																	1.48739	0.9963	-0.801561	3.77633	17.3625	0.1845	-1.73298	36.4579
EIP	vs	DTT																	-0.858942	1	-3.14789	1.43	2.40132	1	-16.6941	21.4968
EDC-2	vs	DTT																	0.518976	1	-1.76997	2.80792	5.18419	1	-13.9113	24.2796
EDC-3	vs	DTT																	-0.613091	1	-2.90204	1.67586	-0.353332	1	-19.4488	18.7421
EDC-4	vs	DTT																	0.974863	1	-1.31408	3.26381	3.84518	1	-15.2503	22.9406
EDC-5	vs	DTT																	1.2268	1	-1.23587	3.68947	0.663375	1	-20.0064	21.3331
EDM	vs	DTT																	0.789435	1	-1.49951	3.07838	10.0608	1	-9.03466	29.1562
FPL	vs	DTT																	-0.800415	1	-3.08936	1.48853	19.8081	0.0277	0.712685	38.9036
APL	vs	DTT																	-0.488835	1	-2.77778	1.80011	17.1149	0.2181	-1.98059	36.2103
EPB	vs	DTT																	1.48164	0.9969	-0.807308	3.77059	14.9733	0.6773	-4.12211	34.0688
EPL	vs	DTT																	0.494439	1	-1.86822	2.8571	17.4496	0.1737	-1.64586	36.545

## Sheet: Table A2.2 Unadjusted
Tissue Comparison			Free Tissue Length (mm)				Minor axis dimension (mm)				Major axis dimension(mm)				Ultrasound CSA (mm2)				sGAG Content (µg/mg dry tissue)				Hydroxyproline content (µg/mg dry tissue)				Micrometer CSA (mm2)				Failure Load (N)				Ultimate Tensile Strength (MPa)				Failure Strain				Elastic Modulus (MPa)
		Ref.	𝛽	Unadj. P	Unadj. 95% CI		𝛽	Unadj. P	Unadj. 95% CI		𝛽	Unadj. P	Unadj. 95% CI		𝛽	Unadj. P	Unadj. 95% CI		𝛽	Unadj. P	Unadj. 95% CI		𝛽	Unadj. P	Unadj. 95% CI		𝛽	Unadj. P	Unadj. 95% CI		𝛽	Unadj. P	Unadj. 95% CI		𝛽	Unadj. P	Unadj. 95% CI		𝛽	Unadj. P	Unadj. 95% CI		𝛽	Unadj. P	Unadj. 95% CI
IS	vs	SSP	0.625	0.9473	-17.9071	19.1571	-0.324813	0.1849	-0.804944	0.155317	0.327425	0.6092	-0.927881	1.58273	-0.0473323	0.6625	-0.259881	0.165217	-2.72701	0	-3.88722	-1.56679	-7.00865	0.1708	-17.0378	3.02045	-0.0137323	0.9016	-0.231502	0.204038	0.873258	0	0.643002	1.10351	12.5703	0.1447	-4.32006	29.4607
SSC	vs	SSP	-1.875	0.8428	-20.4071	16.6571	0.34459	0.1595	-0.135541	0.82472	6.8903	0	5.63499	8.1456	0.2772	0.0106	0.0646206	0.489779	-2.76771	0	-3.92793	-1.60749	-2.12374	0.6781	-12.1529	7.90536	0.435696	0.0001	0.217886	0.653506	1.04164	0	0.811899	1.27137	7.77532	0.3666	-9.10512	24.6558
LHBT	vs	SSP	75	0	56.4679	93.5321	-3.5194	0	-3.99953	-3.03927	-20.2886	0	-21.5439	-19.0333	-2.15626	0	-2.36885	-1.94366	-3.9268	0	-5.17424	-2.67935	12.3995	0.0154	2.37042	22.4286	-2.30645	0	-2.52427	-2.08863	-0.156281	0.1819	-0.38572	0.0731589	73.3646	0	56.4841	90.245
DBT	vs	SSP	52.5	0	33.9679	71.0321	-3.20634	0	-3.68647	-2.72621	-18.7942	0	-20.0495	-17.5389	-1.87884	0	-2.09138	-1.66631	-6.03427	0	-7.23438	-4.83415	9.56217	0.0617	-0.466938	19.5913	-1.95956	0	-2.1773	-1.74182	0.298097	0.0111	0.0679921	0.528202	74.9998	0	58.0896	91.9099
BrR	vs	SSP	85.625	0	67.0929	104.157	-4.64944	0	-5.12957	-4.16931	-19.6621	0	-20.9174	-18.4068	-2.45582	0	-2.66839	-2.24324	-6.47433	0	-7.67354	-5.27513	8.13964	0.1117	-1.88947	18.1687	-2.65413	0	-2.87196	-2.43631	-0.370177	0.0011	-0.593216	-0.147137	77.6642	0	61.2723	94.0562
FCR	vs	SSP	88.125	0	69.5929	106.657	-3.60168	0	-4.08181	-3.12155	-20.1373	0	-21.3926	-18.882	-2.16922	0	-2.38176	-1.95668	-6.63068	0	-7.82826	-5.43309	15.0108	0.0034	4.98172	25.0399	-2.19368	0	-2.41145	-1.9759	0.220381	0.0526	-0.0024663	0.443229	88.0136	0	71.6217	104.406
PL	vs	SSP	121.25	0	102.718	139.782	-4.95298	0	-5.43312	-4.47285	-21.8494	0	-23.1047	-20.5941	-2.97962	0	-3.1922	-2.76704	-6.01838	0	-7.1786	-4.85816	15.5689	0.0023	5.53977	25.598	-3.35613	0	-3.57393	-3.13834	-0.997731	0	-1.22718	-0.768284	88.97	0	72.0896	105.85
FCU	vs	SSP	120	0	101.468	138.532	-3.4569	0	-3.93703	-2.97677	-18.18	0	-19.4353	-16.9247	-1.86309	0	-2.07568	-1.65049	-6.52138	0	-7.6816	-5.36116	14.5555	0.0044	4.52638	24.5846	-1.95872	0	-2.17656	-1.74087	-0.0022011	0.9851	-0.232736	0.228334	54.4353	0	37.5492	71.3215
ECRL	vs	SSP	163.75	0	145.218	182.282	-4.41716	0	-4.89729	-3.93703	-20.1759	0	-21.4312	-18.9206	-2.45241	0	-2.66495	-2.23988	-6.30563	0	-7.46585	-5.14542	17.1071	0.0008	7.07801	27.1362	-2.58053	0	-2.79831	-2.36275	-0.0882782	0.4374	-0.311095	0.134538	95.8632	0	79.4712	112.255
ECRB	vs	SSP	100	0	81.4679	118.532	-3.57388	0	-4.05401	-3.09375	-19.7213	0	-20.9766	-18.466	-2.09653	0	-2.30909	-1.88397	-5.36612	0	-6.52633	-4.2059	17.4771	0.0006	7.44798	27.5062	-2.08874	0	-2.30653	-1.87096	0.195047	0.0866	-0.0280373	0.418131	76.8962	0	60.5043	93.2882
ECU	vs	SSP	61.25	0	42.7179	79.7821	-3.74869	0	-4.22882	-3.26856	-19.7575	0	-21.0128	-18.5022	-2.14719	0	-2.35973	-1.93464	-2.81405	0	-4.01216	-1.61593	16.1671	0.0016	6.13804	26.1962	-2.24951	0	-2.46728	-2.03175	-0.016258	0.8898	-0.246305	0.213788	73.5778	0	56.6515	90.5041
FDS-2	vs	SSP	132.5	0	113.968	151.032	-4.36474	0	-4.84487	-3.88461	-22.0021	0	-23.2574	-20.7467	-2.77014	0	-2.9827	-2.55758	-5.78872	0	-6.94894	-4.6285	18.3286	0.0003	8.29949	28.3577	-2.85713	0	-3.07488	-2.63939	-0.429123	0.0003	-0.659385	-0.198861	88.8542	0	71.9638	105.745
FDS-3	vs	SSP	147.5	0	128.968	166.032	-3.55701	0	-4.05432	-3.0597	-21.5044	0	-22.8049	-20.2039	-2.37972	0	-2.59996	-2.15949	-6.11849	0	-7.27871	-4.95827	32.5868	0	22.5576	42.6159	-2.32223	0	-2.53999	-2.10447	-0.0279445	0.8058	-0.25076	0.194871	77.4701	0	61.0781	93.862
FDS-4	vs	SSP	165.625	0	147.093	184.157	-3.77929	0	-4.25942	-3.29916	-22.2744	0	-23.5297	-21.0191	-2.63227	0	-2.84481	-2.41974	-5.43054	0	-6.59076	-4.27032	25.3643	0	15.3352	35.3934	-2.54731	0	-2.76507	-2.32954	-0.303911	0.0075	-0.52677	-0.0810525	73.9961	0	57.6042	90.3881
FDS-5	vs	SSP	118.125	0	99.5929	136.657	-5.24515	0	-5.72528	-4.76502	-23.5394	0	-24.7947	-22.2841	-3.58164	0	-3.79441	-3.36887	-4.08567	0	-5.24589	-2.92545	13.323	0.0092	3.29389	23.3521	-3.91665	0	-4.13462	-3.69867	-1.56558	0	-1.78828	-1.34288	83.8656	0	67.4737	100.258
FDP-2	vs	SSP	185.625	0	167.093	204.157	-3.99515	0	-4.47528	-3.51502	-21.139	0	-22.3943	-19.8837	-2.46735	0	-2.67996	-2.25474	-5.03698	0	-6.1972	-3.87676	20.4448	0.0001	10.4157	30.4739	-2.67398	0	-2.89174	-2.45622	-0.323315	0.0045	-0.546109	-0.100521	82.0997	0	65.7077	98.4916
FDP-3	vs	SSP	153.75	0	135.218	172.282	-3.81231	0	-4.29244	-3.33218	-21.1041	0	-22.3594	-19.8488	-2.39037	0	-2.60291	-2.17784	-4.67113	0	-5.83135	-3.51092	37.839	0	27.8099	47.8681	-2.38075	0	-2.59854	-2.16296	-0.0578597	0.6106	-0.280578	0.164859	81.1201	0	64.7282	97.5121
FDP-4	vs	SSP	124.375	0	105.843	142.907	-3.99869	0	-4.47882	-3.51856	-20.7455	0	-22.0008	-19.4902	-2.3827	0	-2.5953	-2.1701	-4.35212	0	-5.51234	-3.1919	24.0114	0	13.9823	34.0405	-2.43041	0	-2.64819	-2.21263	-0.19127	0.0923	-0.413967	0.0314258	72.3921	0	56.0001	88.784
FDP-5	vs	SSP	161.875	0	143.343	180.407	-4.22761	0	-4.70774	-3.74748	-22.1931	0	-23.4484	-20.9378	-2.7752	0	-2.9878	-2.5626	-3.15332	0	-4.31353	-1.9931	15.3088	0.0028	5.27968	25.3379	-2.85864	0	-3.0764	-2.64089	-0.631814	0	-0.854575	-0.409054	71.5189	0	55.1269	87.9108
EIP	vs	SSP	94.375	0	75.8429	112.907	-5.07742	0	-5.55756	-4.59729	-21.8545	0	-23.1098	-20.5992	-3.03556	0	-3.24817	-2.82295	-5.49965	0	-6.65986	-4.33943	0.347644	0.9458	-9.68146	10.3767	-3.4666	0	-3.68437	-3.24882	-0.992275	0	-1.21525	-0.769296	100.981	0	84.5887	117.373
EDC-2	vs	SSP	151.25	0	132.718	169.782	-5.12444	0	-5.60457	-4.64431	-22.6416	0	-23.8969	-21.3863	-3.27399	0	-3.48666	-3.06132	-4.12173	0	-5.28195	-2.96151	3.13051	0.5407	-6.89859	13.1596	-3.60526	0	-3.82301	-3.38752	-1.13054	0	-1.3536	-0.907488	94.1311	0	77.7391	110.523
EDC-3	vs	SSP	202.5	0	183.968	221.032	-4.4416	0	-4.92173	-3.96147	-22.2105	0	-23.4657	-20.9551	-2.84573	0	-3.0583	-2.63317	-5.2538	0	-6.41401	-4.09358	-2.407	0.6381	-12.4361	7.6221	-2.99478	0	-3.21254	-2.77701	-0.528717	0	-0.751442	-0.305992	95.5909	0	79.1989	111.983
EDC-4	vs	SSP	155	0	136.468	173.532	-4.47344	0	-4.97091	-3.97597	-22.2123	0	-23.513	-20.9116	-2.8475	0	-3.06786	-2.62713	-3.66584	0	-4.82606	-2.50562	1.79151	0.7263	-8.2376	11.8206	-3.04383	0	-3.26164	-2.82602	-0.693634	0	-0.916624	-0.470644	82.7418	0	66.3499	99.1337
EDC-5	vs	SSP	108.845	0	88.7986	128.891	-5.25992	0	-5.7793	-4.74053	-23.3927	0	-24.7512	-22.0343	-3.59464	0	-3.82452	-3.36476	-3.4139	0	-4.66218	-2.16563	-1.3903	0.801	-12.1998	9.41921	-4.08461	0	-4.3205	-3.84872	-1.65237	0	-1.89059	-1.41416	97.8842	0	80.3544	115.414
EDM	vs	SSP	106.875	0	88.3429	125.407	-4.83231	0	-5.35155	-4.31308	-22.8184	0	-24.1766	-21.4602	-3.21935	0	-3.43193	-3.00677	-3.85127	0	-5.01149	-2.69105	8.00711	0.1176	-2.022	18.0362	-3.448	0	-3.66579	-3.23021	-0.991353	0	-1.21446	-0.768249	95.1525	0	78.7606	111.544
FPL	vs	SSP	125	0	106.468	143.532	-3.38302	0	-3.86315	-2.90289	-21.9026	0	-23.1579	-20.6473	-2.43561	0	-2.64814	-2.22307	-5.44112	0	-6.60134	-4.2809	17.7544	0.0005	7.72535	27.7836	-2.46066	0	-2.67841	-2.2429	-0.132342	0.2442	-0.355074	0.0903898	79.6496	0	63.2576	96.0415
APL	vs	SSP	67.5	0	48.9679	86.0321	-3.86455	0	-4.34468	-3.38442	-19.8319	0	-21.0872	-18.5766	-2.19531	0	-2.4079	-1.98273	-5.12954	0	-6.28976	-3.96932	15.0612	0.0032	5.03208	25.0903	-2.30654	0	-2.52433	-2.08876	-0.108165	0.3566	-0.338128	0.121799	69.8393	0	52.913	86.7656
EPB	vs	SSP	77.5	0	58.9679	96.0321	-4.80728	0	-5.28741	-4.32714	-22.8052	0	-24.0605	-21.5499	-3.11876	0	-3.33171	-2.90582	-3.15907	0	-4.31928	-1.99885	12.9197	0.0116	2.89055	22.9488	-3.6966	0	-3.91475	-3.47845	-1.07403	0	-1.29776	-0.850291	123.282	0	106.89	139.674
EPL	vs	SSP	119.375	0	100.843	137.907	-4.91455	0	-5.39468	-4.43442	-21.7336	0	-22.9889	-20.4783	-2.94816	0	-3.16071	-2.73561	-4.14626	0	-5.34385	-2.94868	15.3959	0.0026	5.3668	25.425	-3.30343	0	-3.5212	-3.08566	-0.963354	0	-1.18668	-0.74003	80.9677	0	64.5758	97.3597
SSC	vs	IS	-2.5	0.7915	-21.0321	16.0321	0.669403	0.0063	0.189272	1.14953	6.56287	0	5.30757	7.81818	0.324532	0.0028	0.111977	0.537088	-0.0407043	0.9432	-1.16094	1.07953	4.88491	0.3226	-4.79416	14.564	0.449429	0.0001	0.231594	0.667263	0.168378	0.1357	-0.0527962	0.389552	-4.79497	0.5621	-21.0066	11.4166
LHBT	vs	IS	74.375	0	55.8429	92.9071	-3.19459	0	-3.67472	-2.71446	-20.616	0	-21.8713	-19.3607	-2.10893	0	-2.32157	-1.89628	-1.19979	0.0521	-2.41044	0.0108598	19.4082	0.0001	9.72911	29.0872	-2.29272	0	-2.51059	-2.07485	-1.02954	0	-1.25063	-0.808449	60.7943	0	44.5827	77.0059
DBT	vs	IS	51.875	0	33.3429	70.4071	-2.88153	0	-3.36166	-2.4014	-19.1216	0	-20.377	-17.8663	-1.83151	0	-2.04405	-1.61898	-3.30726	0	-4.46772	-2.14681	16.5708	0.0008	6.89175	26.2499	-1.94583	0	-2.16359	-1.72806	-0.575161	0	-0.795605	-0.354716	62.4295	0	46.1979	78.6611
BrR	vs	IS	85	0	66.4679	103.532	-4.32463	0	-4.80476	-3.8445	-19.9896	0	-21.2449	-18.7342	-2.40849	0	-2.62111	-2.19586	-3.74733	0	-4.90756	-2.5871	15.1483	0.0022	5.46922	24.8273	-2.6404	0	-2.85825	-2.42255	-1.24344	0	-1.45681	-1.03006	65.0939	0	49.3959	80.7919
FCR	vs	IS	87.5	0	68.9679	106.032	-3.27687	0	-3.757	-2.79673	-20.4647	0	-21.7201	-19.2094	-2.12189	0	-2.33447	-1.9093	-3.90367	0	-5.06389	-2.74345	22.0195	0	12.3404	31.6985	-2.17995	0	-2.39772	-1.96217	-0.652877	0	-0.866252	-0.439502	75.4433	0	59.7453	91.1414
PL	vs	IS	120.625	0	102.093	139.157	-4.62817	0	-5.1083	-4.14804	-22.1769	0	-23.4322	-20.9216	-2.93229	0	-3.14495	-2.71962	-3.29137	0	-4.41161	-2.17114	22.5775	0	12.8985	32.2566	-3.3424	0	-3.56029	-3.12451	-1.87099	0	-2.09203	-1.64995	76.3997	0	60.1881	92.6114
FCU	vs	IS	119.375	0	100.843	137.907	-3.13209	0	-3.61222	-2.65196	-18.5075	0	-19.7628	-17.2522	-1.81575	0	-2.0284	-1.6031	-3.79437	0	-4.91461	-2.67414	21.5641	0	11.8851	31.2432	-1.94498	0	-2.16281	-1.72715	-0.875459	0	-1.09579	-0.655133	41.865	0	25.6407	58.0895
ECRL	vs	IS	163.125	0	144.593	181.657	-4.09235	0	-4.57248	-3.61222	-20.5034	0	-21.7587	-19.248	-2.40508	0	-2.61764	-2.19253	-3.57863	0	-4.69886	-2.45839	24.1158	0	14.4367	33.7948	-2.5668	0	-2.78455	-2.34904	-0.961536	0	-1.17494	-0.748134	83.2929	0	67.5948	98.9909
ECRB	vs	IS	99.375	0	80.8429	117.907	-3.24907	0	-3.7292	-2.76894	-20.0487	0	-21.304	-18.7934	-2.0492	0	-2.26175	-1.83665	-2.63911	0	-3.75935	-1.51887	24.4857	0	14.8067	34.1648	-2.07501	0	-2.29277	-1.85725	-0.678211	0	-0.891575	-0.464847	64.3259	0	48.6279	80.024
ECU	vs	IS	60.625	0	42.0929	79.1571	-3.42388	0	-3.90401	-2.94375	-20.0849	0	-21.3402	-18.8296	-2.09985	0	-2.31243	-1.88728	-0.0870397	0.8831	-1.24735	1.07327	23.1758	0	13.4967	32.8549	-2.23578	0	-2.45356	-2.018	-0.889516	0	-1.11047	-0.668567	61.0075	0	44.7792	77.2358
FDS-2	vs	IS	131.875	0	113.343	150.407	-4.03993	0	-4.52006	-3.55979	-22.3295	0	-23.5848	-21.0742	-2.72281	0	-2.93536	-2.51025	-3.06171	0	-4.18195	-1.94148	25.3372	0	15.6582	35.0163	-2.8434	0	-3.06116	-2.62564	-1.30238	0	-1.52273	-1.08204	76.2839	0	60.0777	92.49
FDS-3	vs	IS	146.875	0	128.343	165.407	-3.23219	0	-3.72951	-2.73488	-21.8318	0	-23.1323	-20.5314	-2.33239	0	-2.55272	-2.11206	-3.39148	0	-4.51172	-2.27125	39.5954	0	29.9164	49.2745	-2.3085	0	-2.52627	-2.09073	-0.901203	0	-1.11464	-0.687768	64.8997	0	49.2017	80.5978
FDS-4	vs	IS	165	0	146.468	183.532	-3.45448	0	-3.93461	-2.97435	-22.6019	0	-23.8572	-21.3466	-2.58494	0	-2.7975	-2.37238	-2.70353	0	-3.82377	-1.5833	32.373	0	22.6939	42.0521	-2.53357	0	-2.75135	-2.3158	-1.17717	0	-1.39075	-0.96359	61.4258	0	45.7278	77.1239
FDS-5	vs	IS	117.5	0	98.9679	136.032	-4.92034	0	-5.40047	-4.4402	-23.8668	0	-25.1221	-22.6115	-3.53431	0	-3.7471	-3.32152	-1.35866	0.0174	-2.4789	-0.238428	20.3316	0	10.6526	30.0107	-3.90292	0	-4.12081	-3.68502	-2.43884	0	-2.65279	-2.22488	71.2953	0	55.5973	86.9934
FDP-2	vs	IS	185	0	166.468	203.532	-3.67034	0	-4.15047	-3.19021	-21.4664	0	-22.7217	-20.2111	-2.42002	0	-2.63263	-2.20741	-2.30998	0.0001	-3.43021	-1.18974	27.4535	0	17.7744	37.1325	-2.66025	0	-2.878	-2.44249	-1.19657	0	-1.41013	-0.983011	69.5294	0	53.8313	85.2274
FDP-3	vs	IS	153.125	0	134.593	171.657	-3.4875	0	-3.96763	-3.00737	-21.4315	0	-22.6868	-20.1762	-2.34304	0	-2.55559	-2.13049	-1.94413	0.0007	-3.06437	-0.823894	44.8476	0	35.1686	54.5267	-2.36701	0	-2.58478	-2.14925	-0.931118	0	-1.14467	-0.717562	68.5499	0	52.8518	84.2479
FDP-4	vs	IS	123.75	0	105.218	142.282	-3.67388	0	-4.15401	-3.19375	-21.0729	0	-22.3283	-19.8176	-2.33537	0	-2.548	-2.12274	-1.62512	0.0045	-2.74535	-0.504879	31.02	0	21.341	40.6991	-2.41667	0	-2.63446	-2.19889	-1.06453	0	-1.27818	-0.85088	59.8218	0	44.1237	75.5198
FDP-5	vs	IS	161.25	0	142.718	179.782	-3.9028	0	-4.38293	-3.42267	-22.5205	0	-23.7758	-21.2652	-2.72787	0	-2.94044	-2.5153	-0.426312	0.4557	-1.54655	0.693924	22.3174	0	12.6384	31.9965	-2.84491	0	-3.06266	-2.62717	-1.50507	0	-1.71843	-1.29171	58.9486	0	43.2505	74.6466
EIP	vs	IS	93.75	0	75.2179	112.282	-4.75261	0	-5.23274	-4.27248	-22.1819	0	-23.4372	-20.9266	-2.98823	0	-3.20082	-2.77563	-2.77264	0	-3.89288	-1.65241	7.3563	0.1363	-2.32277	17.0354	-3.45287	0	-3.67069	-3.23505	-1.86553	0	-2.07911	-1.65196	88.4103	0	72.7123	104.108
EDC-2	vs	IS	150.625	0	132.093	169.157	-4.79963	0	-5.27976	-4.3195	-22.969	0	-24.2243	-21.7137	-3.22666	0	-3.4393	-3.01401	-1.39472	0.0147	-2.51496	-0.274487	10.1392	0.0401	0.4601	19.8182	-3.59153	0	-3.80931	-3.37375	-2.0038	0	-2.21731	-1.79029	81.5607	0	65.8627	97.2588
EDC-3	vs	IS	201.875	0	183.343	220.407	-4.11679	0	-4.59692	-3.63666	-22.5379	0	-23.7932	-21.2826	-2.7984	0	-3.01097	-2.58583	-2.52679	0	-3.64703	-1.40655	4.60165	0.3514	-5.07742	14.2807	-2.98104	0	-3.19881	-2.76327	-1.40197	0	-1.61534	-1.18861	83.0206	0	67.3225	98.7186
EDC-4	vs	IS	154.375	0	135.843	172.907	-4.14863	0	-4.64609	-3.65116	-22.5397	0	-23.8404	-21.239	-2.80016	0	-3.02042	-2.57991	-0.938836	0.1005	-2.05907	0.1814	8.80016	0.0748	-0.878903	18.4792	-3.0301	0	-3.24788	-2.81231	-1.56689	0	-1.78017	-1.35361	70.1715	0	54.4735	85.8695
EDC-5	vs	IS	108.22	0	88.1736	128.266	-4.9351	0	-5.45449	-4.41572	-23.7202	0	-25.0786	-22.3617	-3.54731	0	-3.77734	-3.31728	-0.686899	0.2666	-1.89864	0.524846	5.61835	0.2932	-4.8587	16.0954	-4.07088	0	-4.3068	-3.83495	-2.52563	0	-2.75519	-2.29607	85.314	0	68.411	102.217
EDM	vs	IS	106.25	0	87.7179	124.782	-4.5075	0	-5.02674	-3.98826	-23.1458	0	-24.504	-21.7877	-3.17202	0	-3.38455	-2.95948	-1.12426	0.0492	-2.2445	-0.0040281	15.0158	0.0024	5.33669	24.6948	-3.43427	0	-3.65205	-3.21648	-1.86461	0	-2.07826	-1.65096	82.5822	0	66.8842	98.2802
FPL	vs	IS	124.375	0	105.843	142.907	-3.05821	0	-3.53834	-2.57808	-22.23	0	-23.4853	-20.9747	-2.38828	0	-2.60084	-2.17571	-2.71411	0	-3.83435	-1.59388	24.7631	0	15.084	34.4422	-2.44692	0	-2.66469	-2.22916	-1.0056	0	-1.21909	-0.792107	67.0793	0	51.3812	82.7773
APL	vs	IS	66.875	0	48.3429	85.4071	-3.53974	0	-4.01987	-3.05961	-20.1593	0	-21.4146	-18.904	-2.14798	0	-2.36056	-1.93541	-2.40253	0	-3.52277	-1.2823	22.0698	0	12.3908	31.7489	-2.29281	0	-2.51058	-2.07504	-0.981423	0	-1.20265	-0.760192	57.269	0	41.0407	73.4973
EPB	vs	IS	76.875	0	58.3429	95.4071	-4.48246	0	-4.96259	-4.00233	-23.1327	0	-24.388	-21.8773	-3.07143	0	-3.2844	-2.85846	-0.432059	0.4497	-1.55229	0.688177	19.9283	0.0001	10.2492	29.6074	-3.68287	0	-3.90101	-3.46473	-1.94728	0	-2.1608	-1.73377	110.712	0	95.0135	126.41
EPL	vs	IS	118.75	0	100.218	137.282	-4.58974	0	-5.06987	-4.10961	-22.061	0	-23.3163	-20.8057	-2.90083	0	-3.1134	-2.68826	-1.41926	0.0165	-2.57948	-0.259042	22.4046	0	12.7255	32.0836	-3.2897	0	-3.50745	-3.07195	-1.83661	0	-2.04995	-1.62327	68.3974	0	52.6994	84.0954
LHBT	vs	SSC	76.875	0	58.3429	95.4071	-3.86399	0	-4.34412	-3.38386	-27.1789	0	-28.4342	-25.9236	-2.43346	0	-2.64608	-2.22084	-1.15909	0.0606	-2.36974	0.0515641	14.5233	0.0033	4.84421	24.2023	-2.74215	0	-2.95996	-2.52434	-1.19792	0	-1.41796	-0.977874	65.5893	0	49.3831	81.7954
DBT	vs	SSC	54.375	0	35.8429	72.9071	-3.55093	0	-4.03106	-3.0708	-25.6845	0	-26.9398	-24.4292	-2.15604	0	-2.36861	-1.94348	-3.26656	0	-4.42701	-2.10611	11.6859	0.018	2.00685	21.365	-2.39526	0	-2.61305	-2.17746	-0.743538	0	-0.964339	-0.522738	67.2245	0	50.9856	83.4633
BrR	vs	SSC	87.5	0	68.9679	106.032	-4.99403	0	-5.47416	-4.5139	-26.5524	0	-27.8077	-25.2971	-2.73302	0	-2.94568	-2.52035	-3.70662	0	-4.86685	-2.54639	10.2634	0.0377	0.584316	19.9424	-3.08983	0	-3.30782	-2.87184	-1.41181	0	-1.62536	-1.19826	69.8889	0	54.1872	85.5906
FCR	vs	SSC	90	0	71.4679	108.532	-3.94627	0	-4.4264	-3.46614	-27.0276	0	-28.2829	-25.7723	-2.44642	0	-2.65903	-2.2338	-3.86297	0	-5.02318	-2.70275	17.1346	0.0005	7.45551	26.8136	-2.62937	0	-2.8473	-2.41145	-0.821255	0	-1.03474	-0.607766	80.2383	0	64.5366	95.94
PL	vs	SSC	123.125	0	104.593	141.657	-5.29758	0	-5.77771	-4.81744	-28.7397	0	-29.995	-27.4844	-3.25682	0	-3.46953	-3.04412	-3.25067	0	-4.3709	-2.13043	17.6926	0.0003	8.01355	27.3717	-3.79183	0	-4.00977	-3.57389	-2.03937	0	-2.25952	-1.81922	81.1947	0	64.9885	97.4009
FCU	vs	SSC	121.875	0	103.343	140.407	-3.80149	0	-4.28162	-3.32136	-25.0703	0	-26.3256	-23.815	-2.14028	0	-2.35294	-1.92763	-3.75367	0	-4.87391	-2.63343	16.6792	0.0007	7.00016	26.3583	-2.39441	0	-2.61233	-2.17649	-1.04384	0	-1.26477	-0.8229	46.66	0	30.4309	62.8891
ECRL	vs	SSC	165.625	0	147.093	184.157	-4.76175	0	-5.24188	-4.28162	-27.0662	0	-28.3215	-25.8109	-2.72961	0	-2.94222	-2.51701	-3.53792	0	-4.65816	-2.41769	19.2309	0.0001	9.5518	28.9099	-3.01623	0	-3.23413	-2.79832	-1.12991	0	-1.3433	-0.916526	88.0878	0	72.3862	103.79
ECRB	vs	SSC	101.875	0	83.3429	120.407	-3.91847	0	-4.3986	-3.43834	-26.6116	0	-27.8669	-25.3563	-2.37373	0	-2.58631	-2.16115	-2.59841	0	-3.71864	-1.47817	19.6008	0.0001	9.92176	29.2799	-2.52444	0	-2.74232	-2.30656	-0.846589	0	-1.05996	-0.633217	69.1209	0	53.4192	84.8226
ECU	vs	SSC	63.125	0	44.5929	81.6571	-4.09328	0	-4.57341	-3.61315	-26.6478	0	-27.9031	-25.3925	-2.42439	0	-2.637	-2.21177	-0.0463354	0.9376	-1.20665	1.11398	18.2909	0.0002	8.61182	27.97	-2.68521	0	-2.90311	-2.46731	-1.05789	0	-1.27864	-0.837147	65.8025	0	49.5604	82.0446
FDS-2	vs	SSC	134.375	0	115.843	152.907	-4.70933	0	-5.18946	-4.2292	-28.8924	0	-30.1477	-27.637	-3.04734	0	-3.25992	-2.83475	-3.02101	0	-4.14125	-1.90078	20.4523	0	10.7733	30.1314	-3.29283	0	-3.51064	-3.07502	-1.47076	0	-1.69117	-1.25035	81.0789	0	64.8672	97.2905
FDS-3	vs	SSC	149.375	0	130.843	167.907	-3.9016	0	-4.39891	-3.40428	-28.3947	0	-29.6952	-27.0942	-2.65692	0	-2.87727	-2.43658	-3.35078	0	-4.47102	-2.23054	34.7105	0	25.0314	44.3896	-2.75793	0	-2.97582	-2.54003	-1.06958	0	-1.28284	-0.856322	69.6947	0	53.993	85.3964
FDS-4	vs	SSC	167.5	0	148.968	186.032	-4.12388	0	-4.60401	-3.64375	-29.1647	0	-30.42	-27.9094	-2.90947	0	-3.12207	-2.69688	-2.66283	0	-3.78307	-1.54259	27.4881	0	17.809	37.1671	-2.983	0	-3.20092	-2.76508	-1.34555	0	-1.55881	-1.13229	66.2208	0	50.5192	81.9225
FDS-5	vs	SSC	120	0	101.468	138.532	-5.58974	0	-6.06987	-5.10961	-30.4297	0	-31.685	-29.1744	-3.85884	0	-4.07172	-3.64597	-1.31796	0.0211	-2.4382	-0.197724	15.4467	0.0018	5.76767	25.1258	-4.35234	0	-4.57047	-4.13421	-2.60722	0	-2.82098	-2.39345	76.0903	0	60.3886	91.792
FDP-2	vs	SSC	187.5	0	168.968	206.032	-4.33974	0	-4.81987	-3.85961	-28.0293	0	-29.2846	-26.774	-2.74455	0	-2.95718	-2.53192	-2.26927	0.0001	-3.38951	-1.14904	22.5686	0	12.8895	32.2476	-3.10967	0	-3.32751	-2.89184	-1.36495	0	-1.57848	-1.15143	74.3243	0	58.6227	90.026
FDP-3	vs	SSC	155.625	0	137.093	174.157	-4.1569	0	-4.63703	-3.67677	-27.9944	0	-29.2497	-26.7391	-2.66757	0	-2.88017	-2.45497	-1.90342	0.0009	-3.02366	-0.783189	39.9627	0	30.2837	49.6418	-2.81644	0	-3.03436	-2.59852	-1.09949	0	-1.31286	-0.886127	73.3448	0	57.6431	89.0465
FDP-4	vs	SSC	126.25	0	107.718	144.782	-4.34328	0	-4.82341	-3.86315	-27.6358	0	-28.8911	-26.3805	-2.6599	0	-2.87262	-2.44718	-1.58441	0.0056	-2.70465	-0.464175	26.1351	0	16.4561	35.8142	-2.8661	0	-3.08402	-2.64818	-1.23291	0	-1.4463	-1.01951	64.6167	0	48.9151	80.3184
FDP-5	vs	SSC	163.75	0	145.218	182.282	-4.5722	0	-5.05233	-4.09207	-29.0834	0	-30.3387	-27.8281	-3.0524	0	-3.26501	-2.83979	-0.385608	0.4999	-1.50584	0.734628	17.4325	0.0004	7.75347	27.1116	-3.29434	0	-3.51219	-3.07649	-1.67345	0	-1.88685	-1.46005	63.7435	0	48.0419	79.4452
EIP	vs	SSC	96.25	0	77.7179	114.782	-5.42202	0	-5.90215	-4.94188	-28.7448	0	-30.0001	-27.4895	-3.31276	0	-3.52533	-3.10019	-2.73194	0	-3.85217	-1.6117	2.47139	0.6168	-7.20768	12.1504	-3.9023	0	-4.12011	-3.68448	-2.03391	0	-2.24721	-1.82062	93.2053	0	77.5036	108.907
EDC-2	vs	SSC	153.125	0	134.593	171.657	-5.46903	0	-5.94916	-4.9889	-29.5319	0	-30.7872	-28.2766	-3.55119	0	-3.76377	-3.3386	-1.35402	0.0178	-2.47425	-0.233783	5.25426	0.2873	-4.42481	14.9333	-4.04096	0	-4.25881	-3.82311	-2.17218	0	-2.38592	-1.95844	86.3557	0	70.6541	102.057
EDC-3	vs	SSC	204.375	0	185.843	222.907	-4.78619	0	-5.26633	-4.30606	-29.1008	0	-30.356	-27.8454	-3.12293	0	-3.33551	-2.91036	-2.48609	0	-3.60632	-1.36585	-0.28326	0.9543	-9.96232	9.3958	-3.43047	0	-3.64831	-3.21263	-1.57035	0	-1.78386	-1.35685	87.8155	0	72.1139	103.517
EDC-4	vs	SSC	156.875	0	138.343	175.407	-4.81803	0	-5.3155	-4.32056	-29.1026	0	-30.4033	-27.8019	-3.1247	0	-3.34489	-2.9045	-0.898132	0.1161	-2.01837	0.222104	3.91525	0.4279	-5.76381	13.5943	-3.47953	0	-3.69741	-3.26165	-1.73527	0	-1.94856	-1.52198	74.9665	0	59.2648	90.6682
EDC-5	vs	SSC	110.72	0	90.6736	130.766	-5.60451	0	-6.12389	-5.08512	-30.283	0	-31.6415	-28.9246	-3.87184	0	-4.10194	-3.64174	-0.646195	0.2959	-1.85794	0.56555	0.733447	0.8909	-9.74361	11.2105	-4.52031	0	-4.75665	-4.28396	-2.69401	0	-2.92463	-2.46338	90.1089	0	73.1972	107.021
EDM	vs	SSC	108.75	0	90.2179	127.282	-5.1769	0	-5.69614	-4.65766	-29.7087	0	-31.0669	-28.3505	-3.49655	0	-3.70912	-3.28398	-1.08356	0.058	-2.2038	0.0366762	10.1309	0.0402	0.451786	19.8099	-3.8837	0	-4.10146	-3.66593	-2.03299	0	-2.24632	-1.81966	87.3772	0	71.6755	103.079
FPL	vs	SSC	126.875	0	108.343	145.407	-3.72761	0	-4.20774	-3.24748	-28.7929	0	-30.0482	-27.5376	-2.71281	0	-2.92541	-2.50021	-2.67341	0	-3.79365	-1.55317	19.8782	0.0001	10.1991	29.5573	-2.89635	0	-3.11424	-2.67847	-1.17398	0	-1.38729	-0.96067	71.8742	0	56.1726	87.5759
APL	vs	SSC	69.375	0	50.8429	87.9071	-4.20914	0	-4.68927	-3.72901	-26.7222	0	-27.9775	-25.4669	-2.47251	0	-2.68512	-2.25991	-2.36183	0	-3.48207	-1.24159	17.1849	0.0005	7.50586	26.864	-2.74224	0	-2.96006	-2.52441	-1.1498	0	-1.37013	-0.929468	62.064	0	45.8219	78.3061
EPB	vs	SSC	79.375	0	60.8429	97.9071	-5.15187	0	-5.632	-4.67173	-29.6955	0	-30.9508	-28.4402	-3.39596	0	-3.60892	-3.18301	-0.391355	0.4935	-1.51159	0.728881	15.0434	0.0023	5.36434	24.7225	-4.1323	0	-4.35036	-3.91424	-2.11566	0	-2.32982	-1.90151	115.507	0	99.8048	131.208
EPL	vs	SSC	121.25	0	102.718	139.782	-5.25914	0	-5.73927	-4.77901	-28.6239	0	-29.8792	-27.3686	-3.22536	0	-3.43796	-3.01276	-1.37856	0.0199	-2.53877	-0.218338	17.5196	0.0004	7.84059	27.1987	-3.73913	0	-3.95693	-3.52132	-2.00499	0	-2.21851	-1.79147	73.1924	0	57.4907	88.8941
DBT	vs	LHBT	-22.5	0.0173	-41.0321	-3.96786	0.31306	0.2013	-0.167071	0.793191	1.4944	0.0196	0.239096	2.74971	0.277415	0.0106	0.0647826	0.490046	-2.10747	0.0009	-3.35463	-0.860316	-2.83736	0.5656	-12.5164	6.84171	0.346892	0.0018	0.129095	0.56469	0.454378	0.0001	0.233824	0.674932	1.6352	0.8435	-14.6037	17.874	0.044381	0.0024	0.0157593	0.0730027	-84.6369	0.2084	-216.502	47.2278
BrR	vs	LHBT	10.625	0.2611	-7.90714	29.1571	-1.13004	0	-1.61017	-0.649907	0.626493	0.328	-0.628814	1.8818	-0.299559	0.0057	-0.512143	-0.0869751	-2.54753	0.0001	-3.79648	-1.29859	-4.25989	0.3884	-13.939	5.41917	-0.347682	0.0018	-0.565533	-0.129831	-0.213896	0.0494	-0.427265	-0.0005273	4.29964	0.5915	-11.402	20.0013	-0.0045364	0.7479	-0.032199	0.0231263	91.1434	0.161	-36.3006	218.587
FCR	vs	LHBT	13.125	0.1651	-5.40714	31.6571	-0.0822761	0.737	-0.562407	0.397855	0.151306	0.8132	-1.104	1.40661	-0.0129611	0.9049	-0.22554	0.199618	-2.70388	0	-3.95133	-1.45643	2.6113	0.597	-7.06776	12.2904	0.112774	0.3104	-0.105113	0.33066	0.376662	0.0005	0.163369	0.589955	14.649	0.0675	-1.05263	30.3507	0.0213253	0.1599	-0.0084149	0.0510656	88.6345	0.2049	-48.3923	225.661
PL	vs	LHBT	46.25	0	27.7179	64.7821	-1.43358	0	-1.91371	-0.953451	-1.56082	0.0148	-2.81613	-0.305514	-0.823363	0	-1.03595	-0.610774	-2.09158	0.0007	-3.30223	-0.880929	3.16935	0.521	-6.50972	12.8484	-1.04968	0	-1.26754	-0.831822	-0.841451	0	-1.0614	-0.6215	15.6054	0.0591	-0.600722	31.8116	-0.011478	0.5039	-0.045139	0.0221831	202.719	0.0104	47.6658	357.773
FCU	vs	LHBT	45	0	26.4679	63.5321	0.0625	0.7986	-0.417631	0.542631	2.10858	0.001	0.853275	3.36389	0.293173	0.0069	0.0806282	0.505718	-2.59458	0	-3.80523	-1.38393	2.15596	0.6624	-7.52311	11.835	0.347736	0.0018	0.129932	0.56554	0.15408	0.1715	-0.0667531	0.374912	-18.9292	0.0223	-35.1583	-2.70014	0.0101665	0.527	-0.0213307	0.0416638	-108.825	0.1413	-253.833	36.1837
ECRL	vs	LHBT	88.75	0	70.2179	107.282	-0.897761	0.0002	-1.37789	-0.41763	0.112687	0.8603	-1.14262	1.36799	-0.296156	0.0063	-0.508767	-0.0835447	-2.37884	0.0001	-3.58949	-1.16818	4.70759	0.3405	-4.97147	14.3867	-0.274079	0.0137	-0.491962	-0.0561965	0.0680025	0.5319	-0.145229	0.281234	22.4986	0.005	6.79691	38.2002	-0.002156	0.8928	-0.0335186	0.0292066	208.447	0.0047	64.031	352.863
ECRB	vs	LHBT	25	0.0082	6.46786	43.5321	-0.0544776	0.824	-0.534609	0.425653	0.567351	0.3757	-0.687956	1.82266	0.0597244	0.582	-0.1529	0.272348	-1.43932	0.0198	-2.64997	-0.228667	5.07756	0.3039	-4.60151	14.7566	0.217707	0.0501	-0.0001401	0.435554	0.351328	0.0012	0.138003	0.564653	3.53165	0.6593	-12.17	19.2333	0.0120762	0.4083	-0.0165455	0.0406978	53.8054	0.4237	-78.0058	185.617
ECU	vs	LHBT	-13.75	0.1459	-32.2821	4.78214	-0.229291	0.3493	-0.709422	0.25084	0.531157	0.4069	-0.72415	1.78646	0.009072	0.9333	-0.203522	0.221666	1.11275	0.0803	-0.134293	2.3598	3.76762	0.4455	-5.91145	13.4467	0.0569382	0.6085	-0.160905	0.274782	0.140023	0.2135	-0.0806059	0.360651	0.213212	0.9795	-16.0289	16.4553	0.0058198	0.6903	-0.0228036	0.0344433	39.7022	0.5552	-92.1812	171.585
FDS-2	vs	LHBT	57.5	0	38.9679	76.0321	-0.845336	0.0006	-1.32547	-0.365205	-1.71343	0.0075	-2.96874	-0.458126	-0.61388	0	-0.826518	-0.401242	-1.86192	0.0026	-3.07258	-0.651271	5.92906	0.2299	-3.75	15.6081	-0.550681	0	-0.768534	-0.332828	-0.272842	0.0154	-0.49352	-0.0521651	15.4896	0.0611	-0.722029	31.7012	0.0046073	0.7741	-0.0268607	0.0360754	203.031	0.0059	58.444	347.618
FDS-3	vs	LHBT	72.5	0	53.9679	91.0321	-0.0376044	0.8822	-0.534917	0.459708	-1.2158	0.0669	-2.51627	0.0846684	-0.223465	0.0468	-0.443728	-0.0032024	-2.19169	0.0004	-3.40234	-0.98104	20.1872	0	10.5082	29.8663	-0.0157796	0.8871	-0.233689	0.20213	0.128336	0.238	-0.0848206	0.341493	4.10546	0.6083	-11.5962	19.8071	0.0060129	0.6795	-0.0225124	0.0345381	53.8084	0.4224	-77.6573	185.274
FDS-4	vs	LHBT	90.625	0	72.0929	109.157	-0.259888	0.2887	-0.740019	0.220243	-1.98582	0.0019	-3.24113	-0.730514	-0.476016	0	-0.688618	-0.263413	-1.50374	0.0149	-2.71439	-0.293089	12.9648	0.0087	3.28574	22.6439	-0.240854	0.0303	-0.458764	-0.0229448	-0.147631	0.1747	-0.360801	0.065539	0.631554	0.9372	-15.0701	16.3332	-0.0011341	0.9379	-0.0296593	0.0273912	39.4592	0.5563	-92.0065	170.925
FDS-5	vs	LHBT	43.125	0	24.5929	61.6571	-1.72575	0	-2.20588	-1.24561	-3.25075	0	-4.50605	-1.99544	-1.42538	0	-1.6382	-1.21257	-0.158872	0.797	-1.36952	1.05178	0.923466	0.8517	-8.7556	10.6025	-1.6102	0	-1.8282	-1.39219	-1.4093	0	-1.62266	-1.19593	10.501	0.1899	-5.20063	26.2027	0.0014395	0.9188	-0.0262232	0.0291021	104.745	0.1072	-22.6992	232.189
FDP-2	vs	LHBT	110.625	0	92.0929	129.157	-0.475746	0.0521	-0.955877	0.0043846	-0.850373	0.1843	-2.10568	0.404934	-0.311094	0.0041	-0.523746	-0.0984417	-1.11019	0.0723	-2.32084	0.100466	8.04529	0.1033	-1.63378	17.7244	-0.367526	0.0009	-0.585333	-0.14972	-0.167034	0.1248	-0.380328	0.0462593	8.73508	0.2756	-6.96659	24.4367	-0.0284915	0.0614	-0.0583441	0.0013611	140.118	0.0458	2.62578	277.611
FDP-3	vs	LHBT	78.75	0	60.2179	97.2821	-0.29291	0.2318	-0.773041	0.18722	-0.815485	0.2029	-2.07079	0.439822	-0.234115	0.0309	-0.446743	-0.0214873	-0.744337	0.2282	-1.95499	0.466315	25.4395	0	15.7604	35.1185	-0.0742953	0.5039	-0.292168	0.143578	0.0984209	0.3656	-0.114783	0.311625	7.75556	0.333	-7.94611	23.4572	-0.0160188	0.3185	-0.0474936	0.015456	76.4265	0.3007	-68.3102	221.163
FDP-4	vs	LHBT	49.375	0	30.8429	67.9071	-0.479291	0.0504	-0.959422	0.0008398	-0.456903	0.4756	-1.71221	0.798404	-0.226443	0.0369	-0.439154	-0.0137313	-0.425323	0.4911	-1.63597	0.785329	11.6119	0.0187	1.93279	21.2909	-0.123955	0.2647	-0.341797	0.0938873	-0.0349897	0.7477	-0.2482	0.178221	-0.97252	0.9034	-16.6742	14.7292	-0.0025621	0.8559	-0.0302248	0.0251005	68.8978	0.2893	-58.5462	196.342
FDP-5	vs	LHBT	86.875	0	68.3429	105.407	-0.708209	0.0038	-1.18834	-0.228078	-1.90448	0.0029	-3.15978	-0.649171	-0.618944	0	-0.831608	-0.40628	0.77348	0.2105	-0.437172	1.98413	2.90926	0.5558	-6.7698	12.5883	-0.552192	0	-0.770035	-0.334349	-0.475534	0	-0.688767	-0.262301	-1.84572	0.8178	-17.5474	13.8559	-0.0115588	0.4287	-0.0401823	0.0170647	2.94827	0.9651	-128.935	134.832
EIP	vs	LHBT	19.375	0.0405	0.842857	37.9071	-1.55802	0	-2.03815	-1.07789	-1.56586	0.0145	-2.82117	-0.310552	-0.879299	0	-1.09195	-0.666644	-1.57285	0.0109	-2.7835	-0.362197	-12.0519	0.0147	-21.7309	-2.37282	-1.16015	0	-1.37806	-0.942239	-0.835995	0	-1.04919	-0.622804	27.616	0.0006	11.9143	43.3177	-0.0015521	0.9154	-0.0301738	0.0270696	262.31	0.0001	130.499	394.122
EDC-2	vs	LHBT	76.25	0	57.7179	94.7821	-1.60504	0	-2.08517	-1.12491	-2.35298	0.0002	-3.60829	-1.09768	-1.11773	0	-1.33035	-0.905113	-0.194931	0.7523	-1.40558	1.01572	-9.26901	0.0605	-18.9481	0.410051	-1.29881	0	-1.51666	-1.08096	-0.974263	0	-1.18777	-0.760751	20.7665	0.0095	5.06479	36.4681	-0.0006534	0.9631	-0.0283161	0.0270092	173.792	0.0075	46.3481	301.236
EDC-3	vs	LHBT	127.5	0	108.968	146.032	-0.922202	0.0002	-1.40233	-0.442071	-1.92183	0.0027	-3.17713	-0.666522	-0.689474	0	-0.902113	-0.476834	-1.327	0.0317	-2.53765	-0.116346	-14.8065	0.0027	-24.4856	-5.12747	-0.688324	0	-0.90624	-0.470408	-0.372436	0.0006	-0.585744	-0.159129	22.2263	0.0055	6.5246	37.928	0.0035029	0.804	-0.0241598	0.0311655	164.332	0.0115	36.8874	291.776
EDC-4	vs	LHBT	80	0	61.4679	98.5321	-0.954037	0.0002	-1.4515	-0.456571	-1.92368	0.0037	-3.22439	-0.622968	-0.691237	0	-0.911597	-0.470876	0.260956	0.6727	-0.949696	1.47161	-10.608	0.0317	-20.2871	-0.928952	-0.737381	0	-0.955244	-0.519517	-0.537354	0	-0.75059	-0.324117	9.37722	0.2418	-6.32445	25.0789	0.0331465	0.0188	0.0054839	0.0608092	13.1844	0.8393	-114.26	140.628
EDC-5	vs	LHBT	33.845	0.0009	13.7986	53.8914	-1.74051	0	-2.2599	-1.22113	-3.10412	0	-4.46254	-1.74569	-1.43839	0	-1.66831	-1.20846	0.512893	0.4375	-0.78183	1.80762	-13.7898	0.0099	-24.2669	-3.31277	-1.77816	0	-2.01424	-1.54208	-1.49609	0	-1.72628	-1.2659	24.5197	0.0045	7.60789	41.4314	0.0180254	0.2616	-0.0134417	0.0494925	36.5505	0.6207	-108.203	181.304
EDM	vs	LHBT	31.875	0.0007	13.3429	50.4071	-1.31291	0	-1.83215	-0.793672	-2.52978	0.0003	-3.88794	-1.17162	-1.06309	0	-1.2758	-0.850382	0.0755282	0.9027	-1.13512	1.28618	-4.39242	0.3738	-14.0715	5.28664	-1.14155	0	-1.35933	-0.923771	-0.835072	0	-1.04834	-0.621803	21.7879	0.0065	6.08626	37.4896	0.032636	0.0208	0.0049733	0.0602986	96.3935	0.1382	-31.0505	223.838
FPL	vs	LHBT	50	0	31.4679	68.5321	0.136381	0.5777	-0.34375	0.616511	-1.61399	0.0117	-2.8693	-0.358686	-0.279348	0.01	-0.491935	-0.0667617	-1.51432	0.0142	-2.72497	-0.30367	5.35493	0.2782	-4.32414	15.034	-0.154204	0.1654	-0.372063	0.063654	0.0239384	0.8258	-0.189202	0.237079	6.28497	0.4327	-9.4167	21.9866	0.0205536	0.2781	-0.016586	0.0576933	23.9188	0.7838	-146.927	194.764
APL	vs	LHBT	-7.5	0.4277	-26.0321	11.0321	-0.345149	0.1589	-0.82528	0.134982	0.456716	0.4758	-0.79859	1.71202	-0.0390559	0.7189	-0.251693	0.173581	-1.20274	0.0515	-2.41339	0.0079095	2.66166	0.5899	-7.01741	12.3407	-9.14e-05	0.9993	-0.218001	0.217818	0.048116	0.6687	-0.172243	0.268475	-3.52528	0.6705	-19.7674	12.7168	-0.0267611	0.0669	-0.0553846	0.0018623	107.362	0.1106	-24.5208	239.246
EPB	vs	LHBT	2.5	0.7915	-16.0321	21.0321	-1.28787	0	-1.768	-0.807742	-2.5166	0.0001	-3.77191	-1.2613	-0.962503	0	-1.17545	-0.749552	0.767733	0.2139	-0.442919	1.97839	0.52013	0.9161	-9.15893	10.1992	-1.39015	0	-1.60811	-1.17219	-0.917746	0	-1.1317	-0.70379	49.9173	0	34.2156	65.6189	-0.0182449	0.2115	-0.0468636	0.0103738	391.466	0	259.695	523.237
EPL	vs	LHBT	44.375	0	25.8429	62.9071	-1.39515	0	-1.87528	-0.915018	-1.44496	0.0241	-2.70027	-0.189656	-0.791904	0	-1.0045	-0.579303	-0.219468	0.7302	-1.46691	1.02798	2.99638	0.544	-6.68268	12.6754	-0.99698	0	-1.21479	-0.779168	-0.807073	0	-1.02052	-0.593627	7.60313	0.3426	-8.09854	23.3048	-0.0117795	0.4039	-0.0394422	0.0158831	111.661	0.0859	-15.7828	239.105
BrR	vs	DBT	33.125	0.0005	14.5929	51.6571	-1.4431	0	-1.92323	-0.962966	-0.86791	0.1754	-2.12322	0.387396	-0.576973	0	-0.789583	-0.364363	-0.440063	0.4722	-1.63991	0.759785	-1.42253	0.7733	-11.1016	8.25653	-0.694575	0	-0.912405	-0.476744	-0.668274	0	-0.881427	-0.45512	2.66444	0.7395	-13.0393	18.3682	-0.0489174	0.0005	-0.0765778	-0.0212569	175.78	0.0069	48.3261	303.234
FCR	vs	DBT	35.625	0.0002	17.0929	54.1571	-0.395336	0.1066	-0.875467	0.084795	-1.3431	0.036	-2.5984	-0.0877904	-0.290376	0.0074	-0.502937	-0.0778138	-0.596408	0.33	-1.79652	0.603708	5.44866	0.2699	-4.2304	15.1277	-0.234119	0.0351	-0.451898	-0.016339	-0.0777161	0.475	-0.290934	0.135502	13.0138	0.1043	-2.68992	28.7176	-0.0230557	0.1287	-0.0527986	0.0066873	173.271	0.0132	36.2572	310.286
PL	vs	DBT	68.75	0	50.2179	87.2821	-1.74664	0	-2.22677	-1.26651	-3.05522	0	-4.31053	-1.79992	-1.10078	0	-1.31341	-0.888149	0.0158908	0.9786	-1.14456	1.17634	6.00671	0.2239	-3.67236	15.6858	-1.39658	0	-1.61439	-1.17876	-1.29583	0	-1.51642	-1.07524	13.9703	0.0918	-2.26859	30.2091	-0.055859	0.0012	-0.0896618	-0.0220562	287.356	0.0003	131.711	443.002
FCU	vs	DBT	67.5	0	48.9679	86.0321	-0.25056	0.3064	-0.730691	0.229571	0.614179	0.3376	-0.641128	1.86949	0.0157588	0.8845	-0.196879	0.228397	-0.48711	0.4107	-1.64756	0.673342	4.99332	0.312	-4.68575	14.6724	0.0008433	0.9939	-0.216974	0.218661	-0.300298	0.0075	-0.520595	-0.0800012	-20.5644	0.0131	-36.8038	-4.32506	-0.0342145	0.0332	-0.0657076	-0.0027214	-24.1878	0.7437	-169.21	120.835
ECRL	vs	DBT	111.25	0	92.7179	129.782	-1.21082	0	-1.69095	-0.73069	-1.38172	0.031	-2.63702	-0.12641	-0.57357	0	-0.786116	-0.361025	-0.271364	0.6467	-1.43182	0.889088	7.54495	0.1266	-2.13411	17.224	-0.620972	0	-0.838748	-0.403195	-0.386375	0.0004	-0.599508	-0.173243	20.8634	0.0092	5.15962	36.5671	-0.046537	0.0038	-0.0780348	-0.0150392	293.084	0.0001	147.952	438.216
ECRB	vs	DBT	47.5	0	28.9679	66.0321	-0.367537	0.1335	-0.847668	0.112593	-0.927052	0.1478	-2.18236	0.328254	-0.21769	0.0447	-0.430249	-0.0051316	0.668153	0.2591	-0.4923	1.82861	7.91491	0.109	-1.76415	17.594	-0.129186	0.245	-0.346962	0.0885907	-0.10305	0.3435	-0.316247	0.110147	1.89645	0.8129	-13.8073	17.6002	-0.0323049	0.027	-0.0609283	-0.0036814	138.442	0.0396	6.56267	270.322
ECU	vs	DBT	8.75	0.3548	-9.78214	27.2821	-0.542351	0.0268	-1.02248	-0.0622199	-0.963246	0.1326	-2.21855	0.29206	-0.268342	0.0133	-0.4809	-0.0557846	3.22022	0	2.02089	4.41955	6.60497	0.1811	-3.07409	16.284	-0.289954	0.0091	-0.507722	-0.0721871	-0.314355	0.0052	-0.534927	-0.0937834	-1.42199	0.8637	-17.6565	14.8125	-0.0385612	0.0083	-0.0671782	-0.0099442	124.339	0.0645	-7.49259	256.171
FDS-2	vs	DBT	80	0	61.4679	98.5321	-1.1584	0	-1.63853	-0.678265	-3.20784	0	-4.46314	-1.95253	-0.891295	0	-1.10384	-0.678747	0.245549	0.6783	-0.914904	1.406	8.76642	0.0759	-0.912642	18.4455	-0.897574	0	-1.11532	-0.679825	-0.72722	0	-0.947932	-0.506508	13.8544	0.0943	-2.3772	30.086	-0.0397737	0.0133	-0.0712499	-0.0082974	287.668	0.0001	142.852	432.484
FDS-3	vs	DBT	95	0	76.4679	113.532	-0.350664	0.167	-0.847977	0.146648	-2.7102	0	-4.01067	-1.40973	-0.50088	0	-0.721144	-0.280615	-0.0842201	0.8869	-1.24467	1.07623	23.0246	0	13.3455	32.7037	-0.362672	0.0011	-0.580445	-0.1449	-0.326042	0.0027	-0.539226	-0.112858	2.47026	0.7578	-13.2335	18.174	-0.0383681	0.0086	-0.0669898	-0.0097465	138.445	0.0396	6.58059	270.31
FDS-4	vs	DBT	113.125	0	94.5929	131.657	-0.572948	0.0193	-1.05308	-0.0928169	-3.48022	0	-4.73553	-2.22492	-0.75343	0	-0.965974	-0.540886	0.603731	0.3079	-0.556722	1.76418	15.8022	0.0014	6.1231	25.4812	-0.587747	0	-0.805527	-0.369967	-0.602009	0	-0.815204	-0.388813	-1.00364	0.9003	-16.7074	14.7001	-0.0455151	0.0018	-0.0741368	-0.0168934	124.096	0.0651	-7.76862	255.961
FDS-5	vs	DBT	65.625	0	47.0929	84.1571	-2.03881	0	-2.51894	-1.55868	-4.74515	0	-6.00046	-3.48984	-1.7028	0	-1.9156	-1.49	1.9486	0.001	0.788147	3.10905	3.76082	0.4463	-5.91824	13.4399	-1.95709	0	-2.17504	-1.73913	-1.86368	0	-2.0771	-1.65025	8.86584	0.2685	-6.83792	24.5696	-0.0429415	0.0023	-0.070602	-0.0152811	189.382	0.0036	61.9276	316.836
FDP-2	vs	DBT	133.125	0	114.593	151.657	-0.788806	0.0013	-1.26894	-0.308675	-2.34478	0.0003	-3.60008	-1.08947	-0.588508	0	-0.801128	-0.375889	0.997286	0.0921	-0.163167	2.15774	10.8826	0.0275	1.20358	20.5617	-0.714419	0	-0.932169	-0.496669	-0.621412	0	-0.834637	-0.408188	7.09988	0.3755	-8.60387	22.8036	-0.0728725	0	-0.102616	-0.0431289	224.755	0.0013	87.7027	361.808
FDP-3	vs	DBT	101.25	0	82.7179	119.782	-0.60597	0.0134	-1.0861	-0.125839	-2.30989	0.0003	-3.5652	-1.05458	-0.51153	0	-0.724067	-0.298992	1.36313	0.0213	0.202682	2.52359	28.2768	0	18.5978	37.9559	-0.421188	0.0002	-0.638973	-0.203402	-0.355957	0.0011	-0.569248	-0.142666	6.12036	0.4449	-9.58339	21.8241	-0.0603998	0.0002	-0.0917578	-0.0290418	161.063	0.0288	16.6934	305.433
FDP-4	vs	DBT	71.875	0	53.3429	90.4071	-0.792351	0.0012	-1.27248	-0.31222	-1.95131	0.0023	-3.20661	-0.695999	-0.503857	0	-0.716475	-0.29124	1.68215	0.0045	0.521696	2.8426	14.4492	0.0034	4.77015	24.1283	-0.470847	0	-0.688628	-0.253067	-0.489368	0	-0.702675	-0.27606	-2.60772	0.7448	-18.3115	13.096	-0.0469432	0.0009	-0.0746036	-0.0192827	153.535	0.0182	26.0805	280.989
FDP-5	vs	DBT	109.375	0	90.8429	127.907	-1.02127	0	-1.5014	-0.541138	-3.39888	0	-4.65419	-2.14357	-0.896358	0	-1.10895	-0.683768	2.88095	0	1.7205	4.0414	5.74662	0.2446	-3.93244	15.4257	-0.899085	0	-1.11684	-0.681332	-0.929912	0	-1.1431	-0.716719	-3.48092	0.664	-19.1847	12.2228	-0.0559398	0.0001	-0.0845568	-0.0273228	87.5851	0.1929	-44.2465	219.417
EIP	vs	DBT	41.875	0	23.3429	60.4071	-1.87108	0	-2.35121	-1.39095	-3.06026	0	-4.31557	-1.80496	-1.15671	0	-1.36931	-0.944122	0.534622	0.3665	-0.62583	1.69508	-9.21452	0.0621	-18.8936	0.464541	-1.50704	0	-1.72483	-1.28926	-1.29037	0	-1.50361	-1.07713	25.9808	0.0012	10.277	41.6846	-0.0459331	0.0017	-0.0745565	-0.0173097	346.947	0	215.068	478.827
EDC-2	vs	DBT	98.75	0	80.2179	117.282	-1.9181	0	-2.39823	-1.43797	-3.84739	0	-5.10269	-2.59208	-1.39514	0	-1.60781	-1.18248	1.91254	0.0012	0.752088	3.07299	-6.43165	0.1928	-16.1107	3.24741	-1.6457	0	-1.86346	-1.42795	-1.42864	0	-1.64189	-1.21539	19.1313	0.017	3.42751	34.835	-0.0450345	0.0014	-0.0726949	-0.017374	258.429	0.0001	130.975	385.883
EDC-3	vs	DBT	150	0	131.468	168.532	-1.23526	0	-1.71539	-0.75513	-3.41623	0	-4.67154	-2.16093	-0.966888	0	-1.17944	-0.754333	0.780474	0.1874	-0.379979	1.94093	-11.9692	0.0154	-21.6482	-2.29011	-1.03522	0	-1.25299	-0.817443	-0.826814	0	-1.04012	-0.613509	20.5911	0.0102	4.88732	36.2948	-0.0408781	0.0038	-0.0685386	-0.0132177	248.968	0.0001	121.514	376.423
EDC-4	vs	DBT	102.5	0	83.9679	121.032	-1.2671	0	-1.76456	-0.76963	-3.41808	0	-4.7188	-2.11737	-0.968651	0	-1.18897	-0.74833	2.36843	0.0001	1.20798	3.52888	-7.77066	0.1156	-17.4497	1.90841	-1.08427	0	-1.30208	-0.866468	-0.991731	0	-1.20494	-0.778524	7.74202	0.3339	-7.96173	23.4458	-0.0112345	0.426	-0.0388949	0.016426	97.8213	0.1325	-29.6329	225.275
EDC-5	vs	DBT	56.345	0	36.2986	76.3914	-2.05357	0	-2.57296	-1.53419	-4.59852	0	-5.95694	-3.2401	-1.7158	0	-1.94575	-1.48585	2.62037	0	1.37177	3.86896	-10.9525	0.0405	-21.4295	-0.47541	-2.12505	0	-2.361	-1.8891	-1.95047	0	-2.18034	-1.72059	22.8845	0.0079	5.98747	39.7814	-0.0263556	0.1006	-0.0578176	0.0051064	121.187	0.1009	-23.5945	265.969
EDM	vs	DBT	54.375	0	35.8429	72.9071	-1.62597	0	-2.14521	-1.10673	-4.02418	0	-5.38234	-2.66602	-1.34051	0	-1.55306	-1.12795	2.183	0.0002	1.02255	3.34345	-1.55506	0.7528	-11.2341	8.124	-1.48844	0	-1.70621	-1.27068	-1.28945	0	-1.50271	-1.07619	20.1527	0.0119	4.44898	35.8565	-0.011745	0.4053	-0.0394055	0.0159154	181.03	0.0054	53.5763	308.485
FPL	vs	DBT	72.5	0	53.9679	91.0321	-0.176679	0.4708	-0.65681	0.303452	-3.1084	0	-4.3637	-1.85309	-0.556763	0	-0.76931	-0.344216	0.59315	0.3164	-0.567303	1.7536	8.19229	0.0971	-1.48678	17.8713	-0.501097	0	-0.71886	-0.283334	-0.430439	0.0001	-0.643711	-0.217168	4.64977	0.5617	-11.054	20.3535	-0.0238274	0.2088	-0.0609814	0.0133266	108.556	0.2134	-62.4576	279.569
APL	vs	DBT	15	0.1126	-3.53214	33.5321	-0.658209	0.0072	-1.13834	-0.178078	-1.03769	0.1052	-2.29299	0.21762	-0.31647	0.0035	-0.529045	-0.103896	0.904729	0.1265	-0.255724	2.06518	5.49901	0.2655	-4.18005	15.1781	-0.346984	0.0018	-0.564761	-0.129207	-0.406262	0.0003	-0.626866	-0.185658	-5.16047	0.5333	-21.395	11.074	-0.0711421	0	-0.0997592	-0.0425251	191.999	0.0043	60.1678	323.831
EPB	vs	DBT	25	0.0082	6.46786	43.5321	-1.60093	0	-2.08106	-1.1208	-4.01101	0	-5.26631	-2.7557	-1.23992	0	-1.4529	-1.02693	2.8752	0	1.71475	4.03566	3.35749	0.4966	-6.32158	13.0366	-1.73704	0	-1.95515	-1.51893	-1.37212	0	-1.58539	-1.15886	48.282	0	32.5783	63.9858	-0.0626259	0	-0.0912412	-0.0340106	476.103	0	344.315	607.891
EPL	vs	DBT	66.875	0	48.3429	85.4071	-1.70821	0	-2.18834	-1.22808	-2.93937	0	-4.19467	-1.68406	-1.06932	0	-1.28187	-0.856762	1.888	0.002	0.687888	3.08812	5.83374	0.2375	-3.84532	15.5128	-1.34387	0	-1.56163	-1.12612	-1.26145	0	-1.4746	-1.0483	5.96793	0.4564	-9.73583	21.6717	-0.0561605	0.0001	-0.083821	-0.0285001	196.298	0.0025	68.844	323.752
FCR	vs	BrR	2.5	0.7915	-16.0321	21.0321	1.04776	0	0.56763	1.52789	-0.475187	0.4581	-1.73049	0.78012	0.286598	0.0082	0.0740223	0.499173	-0.156345	0.7983	-1.35555	1.04286	6.87119	0.1641	-2.80787	16.5503	0.460456	0	0.242661	0.678251	0.590558	0	0.384808	0.796307	10.3494	0.1809	-4.81009	25.5089	0.0258617	0.0796	-0.0030487	0.0547721	-2.50894	0.9705	-135.623	130.605
PL	vs	BrR	35.625	0.0002	17.0929	54.1571	-0.303545	0.2153	-0.783676	0.176586	-2.18731	0.0006	-3.44262	-0.932007	-0.523804	0	-0.736372	-0.311236	0.455954	0.4412	-0.704277	1.61618	7.42924	0.1325	-2.24983	17.1083	-0.702001	0	-0.919848	-0.484154	-0.627555	0	-0.840928	-0.414182	11.3058	0.1582	-4.39586	27.0075	-0.0069416	0.6795	-0.0398699	0.0259867	111.576	0.1492	-40.0558	263.208
FCU	vs	BrR	34.375	0.0003	15.8429	52.9071	1.19254	0	0.712407	1.67267	1.48209	0.0207	0.226783	2.7374	0.592732	0	0.380182	0.805282	-0.0470472	0.9367	-1.20728	1.11318	6.41585	0.1939	-3.26322	16.0949	0.695418	0	0.477628	0.913208	0.367976	0.0007	0.154649	0.581302	-23.2289	0.0037	-38.9291	-7.52863	0.0147029	0.3462	-0.0158864	0.0452922	-199.968	0.0054	-340.876	-59.0603
ECRL	vs	BrR	78.125	0	59.5929	96.6571	0.232276	0.343	-0.247855	0.712407	-0.513806	0.4224	-1.76911	0.741501	0.003403	0.975	-0.209159	0.215966	0.168699	0.7757	-0.991532	1.32893	8.96748	0.0694	-0.711581	18.6466	0.0736029	0.5077	-0.14419	0.291396	0.281898	0.0073	0.0760982	0.487699	18.1989	0.0186	3.03945	33.3584	0.0023804	0.8788	-0.0282046	0.0329653	117.304	0.1026	-23.5519	258.159
ECRB	vs	BrR	14.375	0.1284	-4.15714	32.9071	1.07556	0	0.595429	1.55569	-0.0591418	0.9264	-1.31445	1.19616	0.359283	0.0009	0.146705	0.571861	1.10821	0.0612	-0.0520156	2.26845	9.33745	0.0587	-0.341619	19.0165	0.565389	0	0.347607	0.783171	0.565224	0	0.359469	0.770978	-0.767985	0.9209	-15.9275	14.3915	0.0166125	0.2392	-0.0110497	0.0442747	-37.338	0.5658	-164.776	90.1003
ECU	vs	BrR	-24.375	0.0099	-42.9071	-5.84286	0.900746	0.0002	0.420615	1.38088	-0.0953358	0.8817	-1.35064	1.15997	0.308631	0.0044	0.0960677	0.521194	3.66029	0	2.46082	4.85975	8.02751	0.104	-1.65156	17.7066	0.40462	0.0003	0.186845	0.622396	0.353919	0.0012	0.14051	0.567328	-4.08643	0.6101	-19.7939	11.621	0.0103562	0.4631	-0.0173055	0.0380179	-51.4412	0.429	-178.912	76.0296
FDS-2	vs	BrR	46.875	0	28.3429	65.4071	0.284701	0.2452	-0.195429	0.764832	-2.33993	0.0003	-3.59523	-1.08462	-0.314321	0.0038	-0.526966	-0.101677	0.685612	0.2468	-0.474619	1.84584	10.189	0.0391	0.50989	19.868	-0.202999	0.0678	-0.420871	0.0148731	-0.0589465	0.5883	-0.272383	0.15449	11.1899	0.1624	-4.50808	26.888	0.0091437	0.5577	-0.021427	0.0397143	111.888	0.119	-28.7648	252.54
FDS-3	vs	BrR	61.875	0	43.3429	80.4071	1.09243	0	0.595121	1.58974	-1.84229	0.0055	-3.14276	-0.541824	0.0760937	0.4985	-0.144254	0.296441	0.355843	0.5478	-0.804388	1.51607	24.4471	0	14.7681	34.1262	0.331902	0.0028	0.114063	0.549742	0.342232	0.0011	0.136438	0.548026	-0.194175	0.98	-15.3537	14.9653	0.0105492	0.4548	-0.0171134	0.0382119	-37.335	0.5658	-164.779	90.109
FDS-4	vs	BrR	80	0	61.4679	98.5321	0.870149	0.0004	0.390018	1.35028	-2.61231	0	-3.86762	-1.35701	-0.176457	0.1038	-0.389036	0.0361221	1.04379	0.0779	-0.116437	2.20403	17.2247	0.0005	7.54563	26.9038	0.106828	0.3364	-0.110993	0.324648	0.0662652	0.528	-0.139551	0.272081	-3.66808	0.6353	-18.8276	11.4914	0.0034023	0.8095	-0.0242603	0.031065	-51.6842	0.4267	-179.128	75.7598
FDS-5	vs	BrR	32.5	0.0006	13.9679	51.0321	-0.595709	0.015	-1.07584	-0.115578	-3.87724	0	-5.13255	-2.62193	-1.12583	0	-1.33847	-0.913181	2.38866	0.0001	1.22843	3.54889	5.18336	0.2939	-4.49571	14.8624	-1.26251	0	-1.48034	-1.04469	-1.1954	0	-1.40139	-0.989417	6.2014	0.4227	-8.95809	21.3609	0.0059758	0.6607	-0.0207071	0.0326588	13.6014	0.8284	-109.374	136.576
FDP-2	vs	BrR	100	0	81.4679	118.532	0.654291	0.0076	0.17416	1.13442	-1.47687	0.0211	-2.73217	-0.221559	-0.0115351	0.9153	-0.224119	0.201049	1.43735	0.0152	0.277118	2.59758	12.3052	0.0127	2.62611	21.9842	-0.0198443	0.8583	-0.237648	0.197959	0.0468617	0.6554	-0.158924	0.252647	4.43545	0.5663	-10.724	19.5949	-0.0239552	0.1045	-0.0528732	0.0049629	48.9748	0.4713	-84.2857	182.235
FDP-3	vs	BrR	68.125	0	49.5929	86.6571	0.837127	0.0006	0.356996	1.31726	-1.44198	0.0244	-2.69728	-0.186671	0.0654436	0.5463	-0.147145	0.278033	1.8032	0.0023	0.642966	2.96343	29.6993	0	20.0203	39.3784	0.273387	0.0139	0.0556088	0.491165	0.312317	0.0029	0.10651	0.518124	3.45592	0.655	-11.7036	18.6154	-0.0114824	0.4617	-0.0420578	0.0190929	-14.7169	0.8376	-155.473	126.039
FDP-4	vs	BrR	38.75	0	20.2179	57.2821	0.650746	0.0079	0.170615	1.13088	-1.0834	0.0907	-2.3387	0.171911	0.0731161	0.5002	-0.13946	0.285692	2.12221	0.0003	0.961981	3.28244	15.8718	0.0013	6.19268	25.5508	0.223727	0.044	0.0059722	0.441482	0.178906	0.0884	-0.0268964	0.384709	-5.27216	0.4955	-20.4316	9.88733	0.0019742	0.8847	-0.0247087	0.0286571	-22.2456	0.7229	-145.221	100.729
FDP-5	vs	BrR	76.25	0	57.7179	94.7821	0.421828	0.0851	-0.0583025	0.901959	-2.53097	0.0001	-3.78628	-1.27566	-0.319385	0.0032	-0.531995	-0.106776	3.32102	0	2.16078	4.48125	7.16915	0.1466	-2.50991	16.8482	-0.20451	0.0657	-0.422318	0.0132979	-0.261638	0.0127	-0.467403	-0.0558725	-6.14536	0.4269	-21.3048	9.01413	-0.0070225	0.6188	-0.0346841	0.0206392	-88.1951	0.1751	-215.666	39.2757
EIP	vs	BrR	8.75	0.3548	-9.78214	27.2821	-0.427985	0.0806	-0.908116	0.0521458	-2.19235	0.0006	-3.44766	-0.937044	-0.57974	0	-0.792473	-0.367008	0.974685	0.0997	-0.185546	2.13492	-7.79199	0.1146	-17.4711	1.88707	-0.812466	0	-1.03044	-0.594488	-0.622099	0	-0.827911	-0.416287	23.3164	0.0026	8.15689	38.4759	0.0029843	0.8325	-0.0246779	0.0306465	171.167	0.0085	43.7289	298.605
EDC-2	vs	BrR	65.625	0	47.0929	84.1571	-0.475	0.0525	-0.955131	0.0051309	-2.97948	0	-4.23478	-1.72417	-0.818171	0	-1.0309	-0.605444	2.3526	0.0001	1.19237	3.51283	-5.00912	0.3104	-14.6882	4.66994	-0.951129	0	-1.16896	-0.7333	-0.760367	0	-0.966172	-0.554561	16.4668	0.0333	1.30734	31.6263	0.0038829	0.7755	-0.0228	0.0305658	82.6487	0.1878	-40.3263	205.624
EDC-3	vs	BrR	116.875	0	98.3429	135.407	0.207836	0.3962	-0.272295	0.687967	-2.54832	0.0001	-3.80363	-1.29301	-0.389915	0.0003	-0.602592	-0.177237	1.22054	0.0392	0.0603056	2.38077	-10.5466	0.0327	-20.2257	-0.867576	-0.340642	0.0022	-0.558537	-0.122746	-0.15854	0.1311	-0.364343	0.0472624	17.9266	0.0205	2.76715	33.0861	0.0080392	0.5548	-0.0186437	0.0347222	73.1881	0.2434	-49.7869	196.163
EDC-4	vs	BrR	69.375	0	50.8429	87.9071	0.176	0.488	-0.321467	0.673466	-2.55017	0.0001	-3.85089	-1.24946	-0.391678	0.0005	-0.612074	-0.171282	2.80849	0	1.64826	3.96872	-6.34813	0.1986	-16.0272	3.33094	-0.389699	0.0005	-0.607505	-0.171892	-0.323458	0.0021	-0.529299	-0.117616	5.07759	0.5115	-10.0819	20.2371	0.0376829	0.0056	0.011	0.0643658	-77.959	0.2141	-200.934	45.0159
EDC-5	vs	BrR	23.22	0.0232	3.17359	43.2664	-0.610476	0.0212	-1.12986	-0.0910925	-3.73061	0	-5.08903	-2.37218	-1.13883	0	-1.36871	-0.908943	3.06043	0	1.81089	4.30997	-9.52993	0.0746	-20.007	0.947122	-1.43048	0	-1.66606	-1.19489	-1.28219	0	-1.50499	-1.0594	20.22	0.0157	3.82088	36.6192	0.0225618	0.148	-0.0080091	0.0531327	-54.5929	0.4472	-195.352	86.1662
EDM	vs	BrR	21.25	0.0246	2.71786	39.7821	-0.182873	0.49	-0.702112	0.336365	-3.15627	0	-4.51443	-1.79811	-0.763531	0	-0.976206	-0.550856	2.62306	0	1.46283	3.78329	-0.13253	0.9786	-9.81159	9.54653	-0.793867	0	-1.01175	-0.575979	-0.621177	0	-0.826997	-0.415356	17.4883	0.0238	2.32881	32.6478	0.0371723	0.0063	0.0104894	0.0638553	5.25013	0.9333	-117.725	128.225
FPL	vs	BrR	39.375	0	20.8429	57.9071	1.26642	0	0.786287	1.74655	-2.24049	0.0005	-3.49579	-0.985178	0.0202104	0.8522	-0.19236	0.232781	1.03321	0.0809	-0.127019	2.19344	9.61482	0.0515	-0.0642455	19.2939	0.193478	0.0816	-0.0243067	0.411262	0.237834	0.0235	0.0320494	0.443619	1.98534	0.7974	-13.1741	17.1448	0.02509	0.1777	-0.0113952	0.0615752	-67.2247	0.4324	-235.04	100.591
APL	vs	BrR	-18.125	0.0553	-36.6571	0.407143	0.784888	0.0014	0.304757	1.26502	-0.169776	0.7909	-1.42508	1.08553	0.260503	0.0163	0.0478647	0.473141	1.34479	0.0231	0.184561	2.50502	6.92155	0.161	-2.75752	16.6006	0.347591	0.0018	0.129639	0.565542	0.262012	0.0161	0.04858	0.475444	-7.82491	0.3289	-23.5324	7.88255	-0.0222248	0.1153	-0.0498864	0.0054369	16.2191	0.8031	-111.252	143.69
EPB	vs	BrR	-8.125	0.3902	-26.6571	10.4071	-0.157836	0.5194	-0.637967	0.322295	-3.1431	0	-4.3984	-1.88779	-0.662945	0	-0.875825	-0.450064	3.31527	0	2.15504	4.4755	4.78002	0.3331	-4.89904	14.4591	-1.04247	0	-1.26055	-0.824392	-0.70385	0	-0.909861	-0.497839	45.6176	0	30.4581	60.7771	-0.0137085	0.3314	-0.0413708	0.0139538	300.323	0	172.863	427.784
EPL	vs	BrR	33.75	0.0004	15.2179	52.2821	-0.265112	0.2792	-0.745243	0.215019	-2.07145	0.0012	-3.32676	-0.816149	-0.492345	0	-0.704951	-0.279739	2.32807	0.0001	1.12886	3.52727	7.25627	0.1417	-2.42279	16.9353	-0.649297	0	-0.867129	-0.431466	-0.593177	0	-0.798962	-0.387393	3.30349	0.6693	-11.856	18.463	-0.0072432	0.5947	-0.0339261	0.0194398	20.5179	0.7437	-102.457	143.493
PL	vs	FCR	33.125	0.0005	14.5929	51.6571	-1.35131	0	-1.83144	-0.871175	-1.71213	0.0075	-2.96743	-0.45682	-0.810402	0	-1.02296	-0.597845	0.612298	0.301	-0.547919	1.77252	0.558045	0.91	-9.12102	10.2371	-1.16246	0	-1.38026	-0.944654	-1.21811	0	-1.43138	-1.00485	0.956415	0.905	-14.7453	16.6581	-0.0328033	0.0645	-0.0675743	0.0019678	114.085	0.1626	-46.0324	274.202
FCU	vs	FCR	31.875	0.0007	13.3429	50.4071	0.144776	0.5545	-0.335355	0.624907	1.95728	0.0022	0.70197	3.21258	0.306134	0.0048	0.0935545	0.518714	0.109297	0.8535	-1.05092	1.26951	-0.455344	0.9265	-10.1344	9.22372	0.234962	0.0345	0.0171433	0.452781	-0.222582	0.0408	-0.435859	-0.0093058	-33.5783	0	-49.2785	-17.878	-0.0111588	0.5031	-0.0438188	0.0215012	-197.459	0.01	-347.718	-47.2006
ECRL	vs	FCR	75.625	0	57.0929	94.1571	-0.815485	0.0009	-1.29562	-0.335354	-0.0386194	0.9519	-1.29393	1.21669	-0.283195	0.009	-0.49575	-0.07064	0.325043	0.5829	-0.835174	1.48526	2.09629	0.6712	-7.58277	11.7754	-0.386853	0.0005	-0.604602	-0.169104	-0.308659	0.0033	-0.514413	-0.102905	7.84954	0.3102	-7.30995	23.009	-0.0234813	0.157	-0.0560005	0.0090379	119.813	0.1169	-29.9676	269.593
ECRB	vs	FCR	11.875	0.2092	-6.65714	30.4071	0.0277985	0.9097	-0.452332	0.507929	0.416045	0.516	-0.839262	1.67135	0.0726855	0.5028	-0.139912	0.285284	1.26456	0.0327	0.104342	2.42478	2.46625	0.6175	-7.21281	12.1453	0.104933	0.345	-0.112839	0.322705	-0.025334	0.8093	-0.231109	0.180441	-11.1174	0.1506	-26.2769	4.0421	-0.0092492	0.5437	-0.0390998	0.0206015	-34.8291	0.6194	-172.266	102.608
ECU	vs	FCR	-26.875	0.0045	-45.4071	-8.34286	-0.147015	0.5484	-0.627146	0.333116	0.379851	0.5531	-0.875456	1.63516	0.0220332	0.839	-0.190508	0.234574	3.81663	0	2.61851	5.01475	1.15631	0.8149	-8.52275	10.8354	-0.0558357	0.6152	-0.273578	0.161906	-0.236639	0.0297	-0.450011	-0.023267	-14.4358	0.0717	-30.1433	1.27164	-0.0155055	0.3086	-0.0453516	0.0143406	-48.9323	0.4853	-186.356	88.4916
FDS-2	vs	FCR	44.375	0	25.8429	62.9071	-0.76306	0.0018	-1.24319	-0.282929	-1.86474	0.0036	-3.12005	-0.609432	-0.600919	0	-0.813479	-0.388359	0.841956	0.1549	-0.318261	2.00217	3.31776	0.5017	-6.3613	12.9968	-0.663455	0	-0.881231	-0.445679	-0.649504	0	-0.862929	-0.43608	0.840544	0.9164	-14.8575	16.5386	-0.016718	0.3153	-0.0493494	0.0159134	114.397	0.1346	-35.4744	264.268
FDS-3	vs	FCR	59.375	0	40.8429	77.9071	0.0446717	0.8602	-0.452641	0.541984	-1.36711	0.0394	-2.66757	-0.0666376	-0.210504	0.0609	-0.430667	0.0096594	0.512188	0.3869	-0.64803	1.6724	17.5759	0.0004	7.89687	27.255	-0.128553	0.2472	-0.346303	0.0891957	-0.248326	0.018	-0.454105	-0.0425463	-10.5436	0.1728	-25.7031	4.61591	-0.0153125	0.3129	-0.0450527	0.0144278	-34.826	0.6184	-171.853	102.201
FDS-4	vs	FCR	77.5	0	58.9679	96.0321	-0.177612	0.4684	-0.657743	0.302519	-2.13713	0.0008	-3.39243	-0.88182	-0.463054	0	-0.675593	-0.250516	1.20014	0.0426	0.0399207	2.36036	10.3535	0.036	0.674444	20.0326	-0.353628	0.0015	-0.571371	-0.135886	-0.524293	0	-0.73009	-0.318495	-14.0175	0.0699	-29.177	1.142	-0.0224594	0.1388	-0.0521996	0.0072809	-49.1752	0.4818	-186.202	87.8515
FDS-5	vs	FCR	30	0.0015	11.4679	48.5321	-1.64347	0	-2.1236	-1.16334	-3.40205	0	-4.65736	-2.14675	-1.41242	0	-1.62524	-1.19961	2.54501	0	1.38479	3.70522	-1.68783	0.7325	-11.3669	7.99123	-1.72297	0	-1.94086	-1.50508	-1.78596	0	-1.99197	-1.57995	-4.148	0.5918	-19.3075	11.0115	-0.0198858	0.1776	-0.0487962	0.0090245	16.1104	0.8125	-117.004	149.224
FDP-2	vs	FCR	97.5	0	78.9679	116.032	-0.39347	0.1082	-0.873601	0.0866607	-1.00168	0.1178	-2.25699	0.253628	-0.298133	0.006	-0.510792	-0.0854735	1.59369	0.0071	0.433476	2.75391	5.43398	0.2712	-4.24508	15.113	-0.4803	0	-0.698064	-0.262536	-0.543696	0	-0.74946	-0.337932	-5.91395	0.4445	-21.0734	9.24553	-0.0498169	0.0016	-0.0807453	-0.0188884	51.4837	0.4785	-90.9	193.868
FDP-3	vs	FCR	65.625	0	47.0929	84.1571	-0.210634	0.3899	-0.690765	0.269497	-0.966791	0.1312	-2.2221	0.288516	-0.221154	0.0414	-0.433701	-0.0086077	1.95954	0.0009	0.799324	3.11976	22.8282	0	13.1491	32.5072	-0.187069	0.0922	-0.404824	0.0306858	-0.278241	0.008	-0.484006	-0.072476	-6.89348	0.3728	-22.053	8.26601	-0.0373441	0.0243	-0.0698441	-0.0048441	-12.208	0.8728	-161.615	137.199
FDP-4	vs	FCR	36.25	0.0001	17.7179	54.7821	-0.397015	0.1051	-0.877146	0.0831159	-0.608209	0.3423	-1.86352	0.647098	-0.213482	0.0491	-0.426112	-0.0008514	2.27856	0.0001	1.11834	3.43877	9.00056	0.0684	-0.678509	18.6796	-0.236729	0.0331	-0.454481	-0.0189769	-0.411652	0.0001	-0.61746	-0.205843	-15.6216	0.0434	-30.7811	-0.46207	-0.0238875	0.1054	-0.0527979	0.0050229	-19.7367	0.7714	-152.851	113.377
FDP-5	vs	FCR	73.75	0	55.2179	92.2821	-0.625933	0.0106	-1.10606	-0.145802	-2.05578	0.0013	-3.31109	-0.800477	-0.605983	0	-0.818621	-0.393345	3.47736	0	2.31714	4.63758	0.297961	0.9519	-9.3811	9.97702	-0.664966	0	-0.88272	-0.447213	-0.852196	0	-1.05795	-0.646439	-16.4948	0.033	-31.6543	-1.33527	-0.0328841	0.0308	-0.0627302	-0.003038	-85.6862	0.2217	-223.11	51.7377
EIP	vs	FCR	6.25	0.5086	-12.2821	24.7821	-1.47575	0	-1.95588	-0.995615	-1.71716	0.0073	-2.97247	-0.461857	-0.866338	0	-1.07895	-0.653722	1.13103	0.056	-0.0291879	2.29125	-14.6632	0.003	-24.3422	-4.98412	-1.27292	0	-1.49077	-1.05507	-1.21266	0	-1.41846	-1.00685	12.967	0.0936	-2.19252	28.1265	-0.0228774	0.1331	-0.0527281	0.0069732	173.676	0.0133	36.2389	311.113
EDC-2	vs	FCR	63.125	0	44.5929	81.6571	-1.52276	0	-2.00289	-1.04263	-2.50429	0.0001	-3.7596	-1.24898	-1.10477	0	-1.31744	-0.892093	2.50895	0	1.34873	3.66917	-11.8803	0.0161	-21.5594	-2.20125	-1.41159	0	-1.62934	-1.19383	-1.35092	0	-1.5567	-1.14515	6.11743	0.429	-9.04206	21.2769	-0.0219788	0.1362	-0.0508892	0.0069316	85.1576	0.2099	-47.9564	218.272
EDC-3	vs	FCR	114.375	0	95.8429	132.907	-0.839925	0.0006	-1.32006	-0.359795	-2.07313	0.0012	-3.32844	-0.817828	-0.676513	0	-0.889083	-0.463942	1.37688	0.02	0.216664	2.5371	-17.4178	0.0004	-27.0969	-7.73877	-0.801098	0	-1.0189	-0.583299	-0.749098	0	-0.954834	-0.543362	7.57724	0.3273	-7.58225	22.7367	-0.0178225	0.2269	-0.0467328	0.0110879	75.697	0.265	-57.417	208.811
EDC-4	vs	FCR	66.875	0	48.3429	85.4071	-0.871761	0.0006	-1.36923	-0.374295	-2.07499	0.0018	-3.3757	-0.774274	-0.678276	0	-0.898725	-0.457827	2.96483	0	1.80462	4.12505	-13.2193	0.0074	-22.8984	-3.54025	-0.850155	0	-1.06798	-0.632326	-0.914015	0	-1.11986	-0.708173	-5.27182	0.4955	-20.4313	9.88767	0.0118212	0.4229	-0.0170892	0.0407316	-75.4501	0.2666	-208.564	57.6639
EDC-5	vs	FCR	20.72	0.0428	0.673591	40.7664	-1.65824	0	-2.17762	-1.13885	-3.25542	0	-4.61384	-1.897	-1.42542	0	-1.65526	-1.19559	3.21677	0	1.9685	4.46505	-16.4011	0.0022	-26.8782	-5.92407	-1.89093	0	-2.12665	-1.65522	-1.87275	0	-2.09551	-1.64999	9.87062	0.2381	-6.52852	26.2698	-0.0032999	0.8428	-0.0359139	0.0293141	-52.084	0.4958	-201.97	97.8025
EDM	vs	FCR	18.75	0.0474	0.217857	37.2821	-1.23063	0	-1.74987	-0.711396	-2.68109	0.0001	-4.03925	-1.32292	-1.05013	0	-1.26276	-0.837498	2.77941	0	1.61919	3.93962	-7.00372	0.1561	-16.6828	2.67534	-1.25432	0	-1.47217	-1.03648	-1.21173	0	-1.41757	-1.0059	7.1389	0.356	-8.02059	22.2984	0.0113106	0.4432	-0.0175997	0.040221	7.75907	0.909	-125.355	140.873
FPL	vs	FCR	36.875	0.0001	18.3429	55.4071	0.218657	0.3721	-0.261474	0.698788	-1.7653	0.0058	-3.02061	-0.509992	-0.266387	0.014	-0.47892	-0.0538542	1.18956	0.0445	0.0293394	2.34978	2.74363	0.5785	-6.93544	12.4227	-0.266978	0.0163	-0.484723	-0.049234	-0.352723	0.0008	-0.558469	-0.146978	-8.36407	0.2795	-23.5236	6.79542	-0.0007717	0.9683	-0.0387794	0.037236	-64.7157	0.4684	-239.66	110.229
APL	vs	FCR	-20.625	0.0292	-39.1571	-2.09286	-0.262873	0.2832	-0.743004	0.217258	0.30541	0.6335	-0.949896	1.56072	-0.0260947	0.8099	-0.238678	0.186488	1.50114	0.0112	0.340919	2.66135	0.0503553	0.9919	-9.62871	9.72942	-0.112865	0.3098	-0.330675	0.104944	-0.328546	0.0025	-0.541943	-0.115149	-18.1743	0.0233	-33.8818	-2.46685	-0.0480865	0.0016	-0.0779325	-0.0182404	18.7281	0.7894	-118.696	156.152
EPB	vs	FCR	-10.625	0.2611	-29.1571	7.90714	-1.2056	0	-1.68573	-0.725466	-2.66791	0	-3.92322	-1.4126	-0.949542	0	-1.16258	-0.736503	3.47161	0	2.31139	4.63183	-2.09117	0.672	-11.7702	7.58789	-1.50293	0	-1.72119	-1.28466	-1.29441	0	-1.50051	-1.08831	35.2682	0	20.1087	50.4277	-0.0395702	0.0093	-0.0694083	-0.0097322	302.832	0	165.57	440.094
EPL	vs	FCR	31.25	0.0009	12.7179	49.7821	-1.31287	0	-1.793	-0.832742	-1.59627	0.0127	-2.85157	-0.340962	-0.778943	0	-0.991483	-0.566402	2.48441	0	1.28683	3.68199	0.385082	0.9378	-9.29398	10.0641	-1.10975	0	-1.32755	-0.891957	-1.18373	0	-1.38954	-0.977929	-7.04591	0.3623	-22.2054	8.11358	-0.0331049	0.0248	-0.0620152	-0.0041945	23.0268	0.7346	-110.087	156.141
FCU	vs	PL	-1.25	0.8948	-19.7821	17.2821	1.49608	0	1.01595	1.97621	3.6694	0	2.4141	4.92471	1.11654	0	0.903959	1.32911	-0.503001	0.3788	-1.62324	0.617235	-1.01339	0.8374	-10.6924	8.66568	1.39742	0	1.17953	1.6153	0.99553	0	0.774801	1.21626	-34.5347	0	-50.7638	-18.3056	0.0216445	0.2372	-0.0142462	0.0575351	-311.544	0.0002	-476.86	-146.228
ECRL	vs	PL	42.5	0	23.9679	61.0321	0.535821	0.0287	0.05569	1.01595	1.67351	0.009	0.418201	2.92881	0.527207	0	0.314623	0.739792	-0.287255	0.6153	-1.40749	0.832981	1.53825	0.7554	-8.14082	11.2173	0.775604	0	0.55775	0.993458	0.909453	0	0.696204	1.1227	6.89313	0.3895	-8.80854	22.5948	0.009322	0.6125	-0.0267495	0.0453934	5.72771	0.9461	-160.332	171.787
ECRB	vs	PL	-21.25	0.0246	-39.7821	-2.71786	1.3791	0	0.898974	1.85923	2.12817	0.0009	0.872865	3.38348	0.883088	0	0.670438	1.09574	0.652262	0.2538	-0.467974	1.7725	1.90821	0.6992	-7.77086	11.5873	1.26739	0	1.04951	1.48527	1.19278	0	0.979417	1.40614	-12.0738	0.1318	-27.7755	3.62787	0.0235541	0.1702	-0.0101029	0.0572112	-148.914	0.0597	-303.936	6.10788
ECU	vs	PL	-60	0	-78.5321	-41.4679	1.20429	0	0.72416	1.68442	2.09198	0.0011	0.836671	3.34728	0.832435	0	0.619856	1.04501	3.20433	0	2.04402	4.36465	0.59827	0.9036	-9.08079	10.2773	1.10662	0	0.88883	1.32441	0.981473	0	0.760773	1.20217	-15.3922	0.0633	-31.6343	0.849844	0.0172978	0.3138	-0.0163595	0.0509551	-163.017	0.0392	-317.998	-8.03656
FDS-2	vs	PL	11.25	0.2341	-7.28214	29.7821	0.588246	0.0163	0.108115	1.06838	-0.152612	0.8117	-1.40792	1.10269	0.209483	0.0535	-0.0031597	0.422125	0.229658	0.6878	-0.890578	1.34989	2.75972	0.5763	-6.91935	12.4388	0.499002	0	0.28119	0.716813	0.568608	0	0.347861	0.789356	-0.11587	0.9888	-16.3275	16.0957	0.0160853	0.3819	-0.0199662	0.0521368	0.311721	0.9971	-165.427	166.05
FDS-3	vs	PL	26.25	0.0055	7.71786	44.7821	1.39598	0	0.898665	1.89329	0.345022	0.6031	-0.955445	1.64549	0.599898	0	0.379725	0.820071	-0.100111	0.861	-1.22035	1.02012	17.0179	0.0006	7.33882	26.697	1.0339	0	0.816092	1.25171	0.969787	0	0.756579	1.183	-11.5	0.1511	-27.2017	4.20168	0.0174908	0.3085	-0.0161702	0.0511519	-148.911	0.0598	-303.965	6.14262
FDS-4	vs	PL	44.375	0	25.8429	62.9071	1.17369	0	0.693563	1.65383	-0.425	0.507	-1.68031	0.830307	0.347347	0.0014	0.134762	0.559933	0.58784	0.3037	-0.532396	1.70808	9.79546	0.0473	0.116399	19.4745	0.808828	0	0.591026	1.02663	0.69382	0	0.480584	0.907056	-14.9739	0.0616	-30.6756	0.727773	0.0103439	0.547	-0.0233172	0.044005	-163.26	0.039	-318.314	-8.20659
FDS-5	vs	PL	-3.125	0.741	-21.6571	15.4071	-0.292164	0.233	-0.772295	0.187967	-1.68992	0.0083	-2.94523	-0.434619	-0.602022	0	-0.81482	-0.389224	1.93271	0.0007	0.812473	3.05294	-2.24588	0.6493	-11.9249	7.43318	-0.560512	0	-0.778598	-0.342426	-0.567847	0	-0.781255	-0.35444	-5.10441	0.524	-20.8061	10.5973	0.0129174	0.442	-0.0200108	0.0458457	-97.9745	0.2054	-249.606	53.6572
FDP-2	vs	PL	64.375	0	45.8429	82.9071	0.957836	0.0001	0.477705	1.43797	0.710448	0.2673	-0.544859	1.96575	0.512269	0	0.299577	0.724961	0.981395	0.086	-0.138841	2.10163	4.87594	0.3235	-4.80312	14.555	0.682157	0	0.464328	0.899985	0.674417	0	0.461103	0.887731	-6.87037	0.3911	-22.572	8.8313	-0.0170136	0.3375	-0.0517843	0.0177571	-62.6012	0.4435	-222.712	97.5096
FDP-3	vs	PL	32.5	0.0006	13.9679	51.0321	1.14067	0	0.660541	1.6208	0.745336	0.2445	-0.509971	2.00064	0.589248	0	0.376652	0.801844	1.34724	0.0184	0.227008	2.46748	22.2701	0	12.591	31.9492	0.975388	0	0.757523	1.19325	0.939872	0	0.726636	1.15311	-7.84989	0.3272	-23.5516	7.85178	-0.0045408	0.806	-0.0407887	0.031707	-126.293	0.1374	-292.918	40.3324
FDP-4	vs	PL	3.125	0.741	-15.4071	21.6571	0.954291	0.0001	0.47416	1.43442	1.10392	0.0848	-0.151389	2.35922	0.59692	0	0.384287	0.809554	1.66626	0.0036	0.546022	2.78649	8.44251	0.0873	-1.23655	18.1216	0.925728	0	0.707909	1.14355	0.806461	0	0.593189	1.01973	-16.578	0.0385	-32.2796	-0.876301	0.0089158	0.5956	-0.0240124	0.0418441	-133.822	0.0837	-285.453	17.8101
FDP-5	vs	PL	40.625	0	22.0929	59.1571	0.725373	0.0031	0.245242	1.2055	-0.343657	0.5916	-1.59896	0.91165	0.204419	0.0596	-0.0082972	0.417135	2.86506	0	1.74483	3.9853	-0.260084	0.958	-9.93915	9.41898	0.497491	0	0.279654	0.715328	0.365917	0.0008	0.152656	0.579178	-17.4512	0.0294	-33.1528	-1.7495	-8.09e-05	0.9962	-0.0337382	0.0335765	-199.771	0.0115	-354.752	-44.7905
EIP	vs	PL	-26.875	0.0045	-45.4071	-8.34286	-0.12444	0.6115	-0.604571	0.355691	-0.0050373	0.9937	-1.26034	1.25027	-0.0559362	0.6063	-0.268666	0.156794	0.518732	0.3641	-0.601505	1.63897	-15.2212	0.0021	-24.9003	-5.54216	-0.110465	0.3203	-0.328313	0.107384	0.005456	0.96	-0.207783	0.218695	12.0106	0.1338	-3.69111	27.7122	0.0099259	0.5633	-0.0237312	0.0435829	59.5911	0.4512	-95.4308	214.613
EDC-2	vs	PL	30	0.0015	11.4679	48.5321	-0.171455	0.484	-0.651586	0.308676	-0.792164	0.2161	-2.04747	0.463143	-0.294367	0.0067	-0.507145	-0.0815886	1.89665	0.0009	0.776414	3.01689	-12.4384	0.0118	-22.1174	-2.75929	-0.249128	0.025	-0.466906	-0.03135	-0.132812	0.2227	-0.346272	0.0806486	5.16101	0.5194	-10.5407	20.8627	0.0108245	0.5194	-0.0221037	0.0437528	-28.9273	0.7085	-180.559	122.704
EDC-3	vs	PL	81.25	0	62.7179	99.7821	0.511381	0.0368	0.0312497	0.991511	-0.361007	0.573	-1.61631	0.894299	0.133889	0.2172	-0.0787586	0.346537	0.764583	0.181	-0.355653	1.88482	-17.9759	0.0003	-27.6549	-8.29681	0.361359	0.0012	0.143491	0.579228	0.469015	0	0.255733	0.682297	6.62082	0.4086	-9.08085	22.3225	0.0149808	0.3726	-0.0179474	0.0479091	-38.388	0.6198	-190.02	113.244
EDC-4	vs	PL	33.75	0.0004	15.2179	52.2821	0.479545	0.0588	-0.0179219	0.977011	-0.36286	0.5845	-1.66357	0.937853	0.132126	0.2404	-0.0884711	0.352723	2.35254	0	1.2323	3.47277	-13.7774	0.0053	-23.4564	-4.0983	0.312302	0.005	0.0943481	0.530256	0.304097	0.0052	0.090818	0.517377	-6.22823	0.4369	-21.9299	9.47344	0.0446245	0.0079	0.0116962	0.0775528	-189.535	0.0143	-341.167	-37.9032
EDC-5	vs	PL	-12.405	0.2252	-32.4514	7.64135	-0.306932	0.2468	-0.826316	0.212452	-1.54329	0.026	-2.90172	-0.184871	-0.615023	0	-0.84475	-0.385296	2.60447	0	1.39273	3.81622	-16.9592	0.0015	-27.4362	-6.48212	-0.728475	0	-0.964304	-0.492646	-0.654639	0	-0.88475	-0.424528	8.91421	0.3016	-7.99756	25.826	0.0295034	0.1122	-0.0069057	0.0659124	-166.169	0.0517	-333.557	1.21957
EDM	vs	PL	-14.375	0.1284	-32.9071	4.15714	0.120671	0.6488	-0.398568	0.63991	-0.968959	0.162	-2.32712	0.389202	-0.239727	0.0272	-0.452462	-0.0269924	2.16711	0.0001	1.04687	3.28735	-7.56177	0.1257	-17.2408	2.1173	-0.091866	0.4086	-0.309757	0.126025	0.0063783	0.9533	-0.206965	0.219722	6.18248	0.4403	-9.51919	21.8842	0.0441139	0.0086	0.0111857	0.0770422	-106.326	0.1693	-257.958	45.3059
FPL	vs	PL	3.75	0.6917	-14.7821	22.2821	1.56996	0	1.08983	2.05009	-0.0531716	0.9338	-1.30848	1.20213	0.544015	0	0.331447	0.756582	0.577259	0.3125	-0.542977	1.69749	2.18558	0.6581	-7.49348	11.8646	0.895479	0	0.677666	1.11329	0.865389	0	0.652242	1.07854	-9.32048	0.2447	-25.0221	6.38119	0.0320316	0.1297	-0.009396	0.0734592	-178.801	0.0661	-369.474	11.8722
APL	vs	PL	-53.75	0	-72.2821	-35.2179	1.08843	0	0.608302	1.56856	2.01754	0.0016	0.762231	3.27284	0.784307	0	0.571634	0.996981	0.888838	0.1199	-0.231398	2.00907	-0.50769	0.9181	-10.1867	9.17137	1.04959	0	0.831712	1.26747	0.889567	0	0.669071	1.11006	-19.1307	0.021	-35.3728	-2.88864	-0.0152832	0.3735	-0.0489405	0.0183741	-95.3569	0.2278	-250.338	59.6238
EPB	vs	PL	-43.75	0	-62.2821	-25.2179	0.145709	0.552	-0.334422	0.62584	-0.955784	0.1356	-2.21109	0.299523	-0.13914	0.2004	-0.352128	0.0738479	2.85931	0	1.73908	3.97955	-2.64922	0.5916	-12.3283	7.02985	-0.340468	0.0022	-0.558823	-0.122113	-0.0762952	0.4847	-0.290298	0.137707	34.3118	0	18.6101	50.0135	-0.0067669	0.6935	-0.0404218	0.0268879	188.747	0.017	33.7936	343.7
EPL	vs	PL	-1.875	0.8428	-20.4071	16.6571	0.0384328	0.8753	-0.441698	0.518564	0.115858	0.8565	-1.13945	1.37116	0.0314592	0.7718	-0.181139	0.244057	1.87211	0.0016	0.711896	3.03233	-0.172963	0.9721	-9.85203	9.5061	0.0527035	0.6354	-0.165184	0.27059	0.0343776	0.7523	-0.179082	0.247837	-8.00232	0.3178	-23.704	7.69935	-0.0003016	0.9857	-0.0332298	0.0326267	-91.0581	0.2392	-242.69	60.5736
ECRL	vs	FCU	43.75	0	25.2179	62.2821	-0.960261	0.0001	-1.44039	-0.48013	-1.9959	0.0018	-3.2512	-0.740589	-0.589329	0	-0.801929	-0.37673	0.215746	0.7058	-0.90449	1.33598	2.55164	0.6054	-7.12743	12.2307	-0.621815	0	-0.839627	-0.404003	-0.0860771	0.429	-0.299369	0.127215	41.4278	0	25.7276	57.1281	-0.0123225	0.4784	-0.0463959	0.0217509	317.272	0.0001	160.395	474.148
ECRB	vs	FCU	-20	0.0344	-38.5321	-1.46786	-0.116978	0.633	-0.597109	0.363153	-1.54123	0.0161	-2.79654	-0.285925	-0.233449	0.0314	-0.44606	-0.0208377	1.15526	0.0433	0.0350266	2.2755	2.9216	0.5541	-6.75747	12.6007	-0.130029	0.2419	-0.347816	0.0877583	0.197248	0.0699	-0.0160309	0.410527	22.4609	0.005	6.76064	38.1611	0.0019096	0.905	-0.0294608	0.0332801	162.63	0.0274	18.0968	307.163
ECU	vs	FCU	-58.75	0	-77.2821	-40.2179	-0.291791	0.2336	-0.771922	0.18834	-1.57743	0.0138	-2.83273	-0.322119	-0.284101	0.0088	-0.496679	-0.071524	3.70733	0	2.54702	4.86765	1.61166	0.7442	-8.06741	11.2907	-0.290798	0.0089	-0.508592	-0.0730029	-0.0140569	0.9006	-0.234654	0.20654	19.1425	0.0208	2.91635	35.3685	-0.0043467	0.7859	-0.0357144	0.027021	148.527	0.0439	4.07507	292.979
FDS-2	vs	FCU	12.5	0.1862	-6.03214	31.0321	-0.907836	0.0002	-1.38797	-0.427705	-3.82201	0	-5.07732	-2.56671	-0.907053	0	-1.1197	-0.694403	0.732659	0.1999	-0.387577	1.85289	3.77311	0.4448	-5.90596	13.4522	-0.898417	0	-1.11628	-0.680552	-0.426922	0.0001	-0.647372	-0.206472	34.4188	0	18.1944	50.6432	-0.0055592	0.7479	-0.0394587	0.0283403	311.856	0.0001	155.765	467.946
FDS-3	vs	FCU	27.5	0.0036	8.96786	46.0321	-0.100104	0.6932	-0.597417	0.397208	-3.32438	0	-4.62485	-2.02391	-0.516639	0	-0.736955	-0.296322	0.40289	0.4809	-0.717346	1.52313	18.0313	0.0003	8.35221	27.7103	-0.363515	0.0011	-0.581387	-0.145644	-0.0257434	0.8131	-0.239142	0.187655	23.0347	0.004	7.33445	38.7349	-0.0041536	0.796	-0.0356509	0.0273436	162.633	0.0279	17.6248	307.641
FDS-4	vs	FCU	45.625	0	27.0929	64.1571	-0.322388	0.1882	-0.802519	0.157743	-4.0944	0	-5.34971	-2.8391	-0.769189	0	-0.981784	-0.556593	1.09084	0.0563	-0.0293951	2.21108	10.8088	0.0286	1.12979	20.4879	-0.58859	0	-0.806447	-0.370733	-0.30171	0.0056	-0.515121	-0.0883	19.5608	0.0146	3.86055	35.261	-0.0113006	0.4819	-0.0427978	0.0201967	148.284	0.045	3.27556	293.292
FDS-5	vs	FCU	-1.875	0.8428	-20.4071	16.6571	-1.78825	0	-2.26838	-1.30811	-5.35933	0	-6.61463	-4.10402	-1.71856	0	-1.93128	-1.50584	2.43571	0	1.31547	3.55595	-1.23249	0.8029	-10.9116	8.44657	-1.95793	0	-2.17576	-1.7401	-1.56338	0	-1.77742	-1.34934	29.4303	0.0002	13.73	45.1305	-0.008727	0.576	-0.0393163	0.0218623	213.57	0.003	72.6617	354.477
FDP-2	vs	FCU	65.625	0	47.0929	84.1571	-0.538246	0.028	-1.01838	-0.0581154	-2.95896	0	-4.21426	-1.70365	-0.604267	0	-0.81689	-0.391644	1.4844	0.0094	0.36416	2.60463	5.88933	0.233	-3.78973	15.5684	-0.715262	0	-0.933037	-0.497487	-0.321114	0.0032	-0.534563	-0.107664	27.6643	0.0006	11.9641	43.3646	-0.038658	0.0198	-0.0711849	-0.0061312	248.943	0.0011	99.0783	398.808
FDP-3	vs	FCU	33.75	0.0004	15.2179	52.2821	-0.35541	0.1468	-0.835541	0.12472	-2.92407	0	-4.17937	-1.66876	-0.527289	0	-0.739909	-0.314668	1.85024	0.0012	0.730008	2.97048	23.2835	0	13.6044	32.9626	-0.422031	0.0001	-0.639822	-0.204241	-0.0556587	0.6093	-0.269126	0.157808	26.6848	0.0009	10.9846	42.385	-0.0261853	0.1319	-0.0602499	0.0078793	185.251	0.0206	28.4512	342.051
FDP-4	vs	FCU	4.375	0.6436	-14.1571	22.9071	-0.541791	0.027	-1.02192	-0.0616602	-2.56548	0.0001	-3.82079	-1.31018	-0.519616	0	-0.732271	-0.306961	2.16926	0.0001	1.04902	3.2895	9.4559	0.0555	-0.223165	19.135	-0.471691	0	-0.689471	-0.253911	-0.189069	0.0829	-0.402731	0.0245927	17.9567	0.025	2.25647	33.657	-0.0127287	0.4147	-0.043318	0.0178606	177.722	0.0134	36.8147	318.63
FDP-5	vs	FCU	41.875	0	23.3429	60.4071	-0.770709	0.0017	-1.25084	-0.290578	-4.01306	0	-5.26837	-2.75775	-0.912117	0	-1.12475	-0.699482	3.36806	0	2.24783	4.4883	0.753305	0.8788	-8.92576	10.4324	-0.899928	0	-1.11773	-0.682126	-0.629613	0	-0.843043	-0.416184	17.0835	0.033	1.38327	32.7838	-0.0217253	0.1746	-0.053093	0.0096423	111.773	0.1294	-32.6788	256.225
EIP	vs	FCU	-25.625	0.0067	-44.1571	-7.09286	-1.62052	0	-2.10065	-1.14039	-3.67444	0	-4.92975	-2.41913	-1.17247	0	-1.38518	-0.95977	1.02173	0.0738	-0.0985037	2.14197	-14.2078	0.004	-23.8869	-4.52878	-1.50788	0	-1.72586	-1.2899	-0.990074	0	-1.20345	-0.776702	46.5453	0	30.845	62.2455	-0.0117186	0.4641	-0.0430891	0.0196519	371.135	0	226.602	515.668
EDC-2	vs	FCU	31.25	0.0009	12.7179	49.7821	-1.66754	0	-2.14767	-1.18741	-4.46157	0	-5.71687	-3.20626	-1.4109	0	-1.62356	-1.19824	2.39965	0	1.27941	3.51989	-11.425	0.0207	-21.104	-1.74591	-1.64655	0	-1.86439	-1.42871	-1.12834	0	-1.34161	-0.915077	39.6957	0	23.9955	55.3959	-0.01082	0.4881	-0.0414093	0.0197693	282.617	0.0001	141.709	423.525
EDC-3	vs	FCU	82.5	0	63.9679	101.032	-0.984702	0.0001	-1.46483	-0.504571	-4.03041	0	-5.28572	-2.7751	-0.982647	0	-1.19532	-0.769969	1.26758	0.0266	0.147348	2.38782	-16.9625	0.0006	-26.6415	-7.28342	-1.03606	0	-1.25399	-0.81813	-0.526516	0	-0.739874	-0.313158	41.1555	0	25.4553	56.8558	-0.0066636	0.6694	-0.037253	0.0239257	273.156	0.0001	132.248	414.064
EDC-4	vs	FCU	35	0.0002	16.4679	53.5321	-1.01654	0.0001	-1.514	-0.519071	-4.03226	0	-5.33298	-2.73155	-0.98441	0	-1.20479	-0.764033	2.85554	0	1.7353	3.97577	-12.764	0.0097	-22.443	-3.08491	-1.08512	0	-1.30295	-0.867287	-0.691433	0	-0.904777	-0.478089	28.3065	0.0004	12.6062	44.0067	0.02298	0.1409	-0.0076093	0.0535693	122.009	0.0897	-18.8987	262.917
EDC-5	vs	FCU	-11.155	0.2754	-31.2014	8.89136	-1.80301	0	-2.3224	-1.28363	-5.2127	0	-6.57112	-3.85427	-1.73156	0	-1.96149	-1.50163	3.10747	0	1.89573	4.31922	-15.9458	0.0029	-26.4228	-5.46873	-2.12589	0	-2.36175	-1.89003	-1.65017	0	-1.88035	-1.41999	43.4489	0	26.5556	60.3422	0.0078589	0.6525	-0.0263465	0.0420642	145.375	0.0703	-12.056	302.806
EDM	vs	FCU	-13.125	0.1651	-31.6571	5.40714	-1.37541	0	-1.89465	-0.856172	-4.63836	0	-5.99652	-3.2802	-1.35626	0	-1.56898	-1.14355	2.67011	0	1.54987	3.79035	-6.54838	0.1848	-16.2274	3.13069	-1.48928	0	-1.70709	-1.27148	-0.989152	0	-1.20255	-0.775758	40.7172	0	25.0169	56.4174	0.0224695	0.15	-0.0081199	0.0530588	205.218	0.0043	64.3104	346.126
FPL	vs	FCU	5	0.5969	-13.5321	23.5321	0.0738806	0.763	-0.40625	0.554011	-3.72257	0	-4.97788	-2.46727	-0.572522	0	-0.785107	-0.359937	1.08026	0.0588	-0.0399763	2.2005	3.19897	0.5171	-6.48009	12.878	-0.50194	0	-0.719756	-0.284125	-0.130141	0.232	-0.343558	0.0832757	25.2142	0.0016	9.51396	40.9145	0.0103871	0.6076	-0.0292639	0.0500381	132.743	0.1538	-49.6958	315.183
APL	vs	FCU	-52.5	0	-71.0321	-33.9679	-0.407649	0.0961	-0.88778	0.0724816	-1.65187	0.0099	-2.90717	-0.396559	-0.332229	0.0022	-0.544862	-0.119596	1.39184	0.0149	0.271603	2.51207	0.505699	0.9184	-9.17337	10.1848	-0.347827	0.0018	-0.565731	-0.129923	-0.105964	0.3467	-0.326686	0.114758	15.404	0.0628	-0.822138	31.6301	-0.0369276	0.021	-0.0682953	-0.00556	216.187	0.0034	71.7354	360.639
EPB	vs	FCU	-42.5	0	-61.0321	-23.9679	-1.35037	0	-1.8305	-0.870242	-4.62519	0	-5.88049	-3.36988	-1.25568	0	-1.46862	-1.04273	3.36232	0	2.24208	4.48255	-1.63583	0.7405	-11.3149	8.04324	-1.73789	0	-1.95592	-1.51986	-1.07183	0	-1.28523	-0.858418	68.8465	0	53.1462	84.5467	-0.0284114	0.0759	-0.059784	0.0029611	500.291	0	355.734	644.848
EPL	vs	FCU	-0.625	0.9473	-19.1571	17.9071	-1.45765	0	-1.93778	-0.977518	-3.55355	0	-4.80885	-2.29824	-1.08508	0	-1.29768	-0.872472	2.37511	0.0001	1.2149	3.53533	0.840426	0.8649	-8.83864	10.5195	-1.34472	0	-1.56251	-1.12692	-0.961153	0	-1.17428	-0.748026	26.5324	0.0009	10.8321	42.2326	-0.021946	0.1597	-0.0525354	0.0086433	220.486	0.0022	79.5781	361.394
ECRB	vs	ECRL	-63.75	0	-82.2821	-45.2179	0.843284	0.0006	0.363153	1.32341	0.454664	0.4778	-0.800643	1.70997	0.35588	0.001	0.14333	0.56843	0.939517	0.1002	-0.180719	2.05975	0.369962	0.9403	-9.3091	10.049	0.491786	0	0.274039	0.709533	0.283325	0.007	0.0775399	0.489111	-18.9669	0.0142	-34.1264	-3.80744	0.0142322	0.3739	-0.0171375	0.0456019	-154.642	0.036	-299.174	-10.1095
ECU	vs	ECRL	-102.5	0	-121.032	-83.9679	0.66847	0.0064	0.188339	1.1486	0.41847	0.5135	-0.836836	1.67378	0.305228	0.0049	0.0926775	0.517778	3.49159	0	2.33127	4.6519	-0.939976	0.849	-10.619	8.73909	0.331017	0.0029	0.113265	0.548769	0.0720202	0.5081	-0.141291	0.285332	-22.2854	0.0054	-37.9928	-6.5779	0.0079758	0.6196	-0.0235124	0.0394641	-168.745	0.0225	-313.699	-23.7907
FDS-2	vs	ECRL	-31.25	0.0009	-49.7821	-12.7179	0.0524254	0.8305	-0.427706	0.532556	-1.82612	0.0044	-3.08143	-0.570813	-0.317724	0.0034	-0.530305	-0.105144	0.516913	0.3658	-0.603323	1.63715	1.22147	0.8046	-8.45759	10.9005	-0.276602	0.0128	-0.494384	-0.0588202	-0.340845	0.0017	-0.554237	-0.127453	-7.009	0.3815	-22.707	8.68903	0.0067633	0.6958	-0.0271428	0.0406695	-5.41599	0.9458	-161.474	150.642
FDS-3	vs	ECRL	-16.25	0.0857	-34.7821	2.28214	0.860157	0.0007	0.362844	1.35747	-1.32848	0.0453	-2.62895	-0.0280182	0.0726907	0.5178	-0.147593	0.292974	0.187144	0.7433	-0.933092	1.30738	15.4796	0.0017	5.80058	25.1587	0.2583	0.0201	0.0405411	0.476058	0.0603337	0.5654	-0.145404	0.266072	-18.3931	0.0174	-33.5526	-3.23363	0.0081689	0.6097	-0.0231937	0.0395314	-154.639	0.0358	-299.055	-10.2226
FDS-4	vs	ECRL	1.875	0.8428	-16.6571	20.4071	0.637873	0.0092	0.157742	1.118	-2.09851	0.0011	-3.35381	-0.843201	-0.17986	0.0972	-0.392406	0.0326862	0.875095	0.1258	-0.245141	1.99533	8.25722	0.0945	-1.42185	17.9363	0.0332246	0.7649	-0.184531	0.25098	-0.215633	0.04	-0.421376	-0.0098902	-21.867	0.0047	-37.0265	-6.70754	0.0010219	0.9491	-0.0303406	0.0323845	-168.988	0.0218	-313.404	-24.5718
FDS-5	vs	ECRL	-45.625	0	-64.1571	-27.0929	-0.827985	0.0007	-1.30812	-0.347854	-3.36343	0	-4.61874	-2.10813	-1.12923	0	-1.34194	-0.916516	2.21996	0.0001	1.09973	3.3402	-3.78413	0.4435	-13.4632	5.89494	-1.33612	0	-1.55396	-1.11827	-1.4773	0	-1.68333	-1.27127	-11.9975	0.1209	-27.157	3.16195	0.0035955	0.8178	-0.0269894	0.0341804	-103.702	0.149	-244.558	37.1533
FDP-2	vs	ECRL	21.875	0.0207	3.34286	40.4071	0.422015	0.0849	-0.0581159	0.902146	-0.96306	0.1327	-2.21837	0.292247	-0.0149381	0.8905	-0.227526	0.19765	1.26865	0.0264	0.148414	2.38889	3.33769	0.4991	-6.34137	13.0168	-0.0934473	0.4003	-0.311205	0.124311	-0.235037	0.0252	-0.440807	-0.0292665	-13.7635	0.0752	-28.923	1.39599	-0.0263355	0.1141	-0.0590064	0.0063354	-68.3289	0.3736	-218.835	82.177
FDP-3	vs	ECRL	-10	0.2902	-28.5321	8.53214	0.604851	0.0135	0.12472	1.08498	-0.928172	0.1473	-2.18348	0.327135	0.0620406	0.5672	-0.1505	0.274581	1.6345	0.0042	0.514263	2.75474	20.7319	0	11.0528	30.4109	0.199784	0.0721	-0.0179568	0.417525	0.0304184	0.772	-0.175339	0.236176	-14.743	0.0566	-29.9025	0.41647	-0.0138628	0.4253	-0.0479411	0.0202155	-132.021	0.0991	-288.93	24.8887
FDP-4	vs	ECRL	-39.375	0	-57.9071	-20.8429	0.41847	0.0876	-0.0616607	0.898601	-0.56959	0.3738	-1.8249	0.685717	0.0697131	0.5204	-0.142856	0.282282	1.95351	0.0006	0.833277	3.07375	6.90426	0.1621	-2.7748	16.5833	0.150124	0.1766	-0.0676266	0.367875	-0.102992	0.3267	-0.308806	0.102822	-23.4711	0.0024	-38.6306	-8.31161	-0.0004061	0.9792	-0.0309911	0.0301788	-139.549	0.0522	-280.405	1.30625
FDP-5	vs	ECRL	-1.875	0.8428	-20.4071	16.6571	0.189552	0.4391	-0.290579	0.669683	-2.01716	0.0016	-3.27247	-0.761857	-0.322788	0.0029	-0.535381	-0.110195	3.15232	0	2.03208	4.27255	-1.79833	0.7157	-11.4774	7.88073	-0.278113	0.0123	-0.495858	-0.0603686	-0.543536	0	-0.749287	-0.337786	-24.3443	0.0016	-39.5038	-9.18481	-0.0094028	0.5584	-0.040891	0.0220854	-205.499	0.0055	-350.453	-60.5446
EIP	vs	ECRL	-69.375	0	-87.9071	-50.8429	-0.660261	0.007	-1.14039	-0.18013	-1.67854	0.0088	-2.93385	-0.423238	-0.583144	0	-0.795796	-0.370491	0.805987	0.1585	-0.31425	1.92622	-16.7595	0.0007	-26.4385	-7.08041	-0.886069	0	-1.10393	-0.668212	-0.903997	0	-1.10978	-0.698215	5.11743	0.5082	-10.0421	20.2769	0.0006039	0.9699	-0.0307658	0.0319736	53.8634	0.4651	-90.6688	198.396
EDC-2	vs	ECRL	-12.5	0.1862	-31.0321	6.03214	-0.707276	0.0039	-1.18741	-0.227145	-2.46567	0.0001	-3.72098	-1.21036	-0.821574	0	-1.03428	-0.608867	2.18391	0.0001	1.06367	3.30414	-13.9766	0.0047	-23.6557	-4.29754	-1.02473	0	-1.2425	-0.806961	-1.04226	0	-1.24811	-0.836422	-1.73211	0.8228	-16.8916	13.4274	0.0015026	0.9233	-0.0290824	0.0320875	-34.655	0.6297	-175.511	106.201
EDC-3	vs	ECRL	38.75	0	20.2179	57.2821	-0.0244403	0.9205	-0.504571	0.455691	-2.03451	0.0015	-3.28982	-0.779208	-0.393318	0.0003	-0.60591	-0.180726	1.05184	0.0657	-0.068398	2.17207	-19.5141	0.0001	-29.1932	-9.83506	-0.414245	0.0002	-0.632031	-0.196458	-0.440439	0	-0.646205	-0.234672	-0.272304	0.9719	-15.4318	14.8872	0.0056589	0.7169	-0.0249261	0.0362438	-44.1157	0.5393	-184.971	96.7399
EDC-4	vs	ECRL	-8.75	0.3548	-27.2821	9.78214	-0.0562762	0.8245	-0.553743	0.44119	-2.03637	0.0022	-3.33708	-0.735654	-0.395081	0.0004	-0.615446	-0.174716	2.63979	0	1.51956	3.76003	-15.3156	0.0019	-24.9947	-5.63654	-0.463302	0	-0.681082	-0.245522	-0.605356	0	-0.811155	-0.399557	-13.1214	0.0898	-28.2808	2.03813	0.0353026	0.0237	0.0047176	0.0658875	-195.263	0.0066	-336.118	-54.4071
EDC-5	vs	ECRL	-54.905	0	-74.9514	-34.8586	-0.842753	0.0015	-1.36214	-0.323369	-3.2168	0	-4.57522	-1.85838	-1.14223	0	-1.3721	-0.912355	2.89173	0	1.67998	4.10347	-18.4974	0.0005	-28.9745	-8.02036	-1.50408	0	-1.73981	-1.26835	-1.56409	0	-1.787	-1.34118	2.02108	0.8091	-14.3781	18.4202	0.0201814	0.2452	-0.0138529	0.0542157	-171.897	0.0313	-328.409	-15.3844
EDM	vs	ECRL	-56.875	0	-75.4071	-38.3429	-0.41515	0.1171	-0.934389	0.104089	-2.64247	0.0001	-4.00063	-1.28431	-0.766934	0	-0.979519	-0.554349	2.45436	0	1.33413	3.5746	-9.10001	0.0654	-18.7791	0.579052	-0.86747	0	-1.0853	-0.649641	-0.903075	0	-1.10889	-0.697259	-0.710646	0.9268	-15.8701	14.4488	0.034792	0.0258	0.004207	0.0653769	-112.054	0.119	-252.909	28.802
FPL	vs	ECRL	-38.75	0	-57.2821	-20.2179	1.03414	0	0.554011	1.51427	-1.72668	0.007	-2.98199	-0.471372	0.0168074	0.8768	-0.195735	0.229349	0.864514	0.1304	-0.255722	1.98475	0.647336	0.8957	-9.03173	10.3264	0.119875	0.2806	-0.0978685	0.337618	-0.044064	0.6747	-0.24982	0.161692	-16.2136	0.0361	-31.3731	-1.05412	0.0227096	0.256	-0.0164736	0.0618928	-184.528	0.0451	-365.019	-4.03815
APL	vs	ECRL	-96.25	0	-114.782	-77.7179	0.552612	0.0241	0.0724811	1.03274	0.34403	0.5912	-0.911277	1.59934	0.2571	0.0178	0.044496	0.469704	1.17609	0.0396	0.0558574	2.29633	-2.04594	0.6787	-11.725	7.63313	0.273988	0.0137	0.0561783	0.491797	-0.0198864	0.855	-0.233176	0.193403	-26.0238	0.0012	-41.7313	-10.3164	-0.0246051	0.1256	-0.0560933	0.0068831	-101.085	0.1717	-246.039	43.8696
EPB	vs	ECRL	-86.25	0	-104.782	-67.7179	-0.390112	0.1113	-0.870243	0.0900189	-2.62929	0	-3.8846	-1.37398	-0.666347	0	-0.87924	-0.453455	3.14657	0	2.02633	4.2668	-4.18746	0.3965	-13.8665	5.4916	-1.11607	0	-1.33424	-0.897906	-0.985749	0	-1.19184	-0.779655	27.4187	0.0004	12.2592	42.5782	-0.0160889	0.3167	-0.04758	0.0154022	183.019	0.0133	38.0589	327.98
EPL	vs	ECRL	-44.375	0	-62.9071	-25.8429	-0.497388	0.0423	-0.977519	-0.0172572	-1.55765	0.015	-2.81296	-0.302343	-0.495748	0	-0.708318	-0.283178	2.15937	0.0003	0.999151	3.31959	-1.71121	0.729	-11.3903	7.96785	-0.7229	0	-0.94067	-0.505131	-0.875076	0	-1.08089	-0.669263	-14.8955	0.0541	-30.0549	0.264039	-0.0096235	0.5374	-0.0402084	0.0209614	-96.7858	0.1781	-237.641	44.0697
ECU	vs	ECRB	-38.75	0	-57.2821	-20.2179	-0.174813	0.4755	-0.654944	0.305317	-0.036194	0.9549	-1.2915	1.21911	-0.0506524	0.6405	-0.263228	0.161923	2.55207	0	1.39176	3.71239	-1.30994	0.7908	-10.989	8.36913	-0.160769	0.1479	-0.378533	0.0569957	-0.211305	0.0523	-0.424711	0.0021011	-3.31844	0.6788	-19.0259	12.389	-0.0062563	0.6683	-0.0348727	0.0223601	-14.1032	0.8339	-145.88	117.674
FDS-2	vs	ECRB	32.5	0.0006	13.9679	51.0321	-0.790858	0.0012	-1.27099	-0.310727	-2.28078	0.0004	-3.53609	-1.02548	-0.673605	0	-0.88621	-0.460999	-0.422604	0.4597	-1.54284	0.697632	0.851509	0.8631	-8.82756	10.5306	-0.768388	0	-0.986189	-0.550587	-0.62417	0	-0.837398	-0.410943	11.9579	0.1354	-3.7401	27.656	-0.0074688	0.6406	-0.0388249	0.0238872	149.226	0.0427	4.87906	293.572
FDS-3	vs	ECRB	47.5	0	28.9679	66.0321	0.0168732	0.947	-0.480439	0.514186	-1.78315	0.0072	-3.08362	-0.482682	-0.28319	0.0118	-0.503611	-0.0627679	-0.752373	0.1881	-1.87261	0.367863	15.1097	0.0022	5.43061	24.7887	-0.233486	0.0356	-0.451275	-0.015698	-0.222992	0.0337	-0.428756	-0.0172267	0.57381	0.9409	-14.5857	15.7333	-0.0060633	0.678	-0.034685	0.0225584	0.0030156	1	-131.808	131.814
FDS-4	vs	ECRB	65.625	0	47.0929	84.1571	-0.20541	0.4017	-0.685541	0.27472	-2.55317	0.0001	-3.80848	-1.29787	-0.53574	0	-0.748314	-0.323166	-0.0644217	0.9103	-1.18466	1.05581	7.88725	0.1102	-1.79181	17.5663	-0.458561	0	-0.676348	-0.240775	-0.498959	0	-0.704733	-0.293184	-2.9001	0.7077	-18.0596	12.2594	-0.0132102	0.3657	-0.0418319	0.0154115	-14.3462	0.8311	-146.157	117.465
FDS-5	vs	ECRB	18.125	0.0553	-0.407143	36.6571	-1.67127	0	-2.1514	-1.19114	-3.8181	0	-5.0734	-2.56279	-1.48511	0	-1.69778	-1.27244	1.28045	0.0251	0.160211	2.40068	-4.15409	0.4002	-13.8331	5.52498	-1.8279	0	-2.04572	-1.61009	-1.76063	0	-1.96678	-1.55448	6.96939	0.3676	-8.1901	22.1289	-0.0106367	0.4511	-0.0382989	0.0170255	50.9395	0.4334	-76.4988	178.378
FDP-2	vs	ECRB	85.625	0	67.0929	104.157	-0.421269	0.0855	-0.9014	0.0588622	-1.41772	0.0269	-2.67303	-0.162417	-0.370818	0.0006	-0.583366	-0.158271	0.329133	0.5647	-0.791103	1.44937	2.96773	0.5479	-6.71133	12.6468	-0.585233	0	-0.802989	-0.367478	-0.518362	0	-0.724199	-0.312525	5.20343	0.5011	-9.95606	20.3629	-0.0405677	0.0077	-0.070426	-0.0107094	86.3128	0.2189	-51.2771	223.903
FDP-3	vs	ECRB	53.75	0	35.2179	72.2821	-0.238433	0.3304	-0.718564	0.241698	-1.38284	0.0308	-2.63814	-0.127529	-0.29384	0.0067	-0.506409	-0.0812699	0.694982	0.224	-0.425254	1.81522	20.3619	0	10.6828	30.041	-0.292002	0.0086	-0.509745	-0.0742592	-0.252907	0.016	-0.458724	-0.0470902	4.22391	0.585	-10.9356	19.3834	-0.028095	0.0803	-0.0595827	0.0033928	22.6211	0.7597	-122.334	167.577
FDP-4	vs	ECRB	24.375	0.0099	5.84286	42.9071	-0.424813	0.0829	-0.904944	0.0553174	-1.02425	0.1098	-2.27956	0.231053	-0.286167	0.0083	-0.498753	-0.0735812	1.014	0.076	-0.10624	2.13423	6.5343	0.1858	-3.14476	16.2134	-0.341662	0.0021	-0.559415	-0.123909	-0.386317	0.0002	-0.592155	-0.18048	-4.50417	0.5603	-19.6637	10.6553	-0.0146383	0.2997	-0.0423005	0.0130239	15.0924	0.8164	-112.346	142.531
FDP-5	vs	ECRB	61.875	0	43.3429	80.4071	-0.653731	0.0076	-1.13386	-0.1736	-2.47183	0.0001	-3.72714	-1.21652	-0.678668	0	-0.891221	-0.466116	2.2128	0.0001	1.09256	3.33304	-2.16829	0.6606	-11.8474	7.51077	-0.769899	0	-0.987649	-0.552149	-0.826862	0	-1.03265	-0.621076	-5.37737	0.4869	-20.5369	9.78212	-0.023635	0.1055	-0.0522514	0.0049814	-50.8571	0.4494	-182.634	80.9199
EIP	vs	ECRB	-5.625	0.5519	-24.1571	12.9071	-1.50354	0	-1.98368	-1.02341	-2.13321	0.0009	-3.38852	-0.877902	-0.939024	0	-1.15168	-0.726365	-0.13353	0.8153	-1.25377	0.986706	-17.1294	0.0005	-26.8085	-7.45037	-1.37785	0	-1.59574	-1.15997	-1.18732	0	-1.39312	-0.981528	24.0844	0.0018	8.92487	39.2439	-0.0136282	0.3491	-0.0421535	0.014897	208.505	0.0019	77.0394	339.971
EDC-2	vs	ECRB	51.25	0	32.7179	69.7821	-1.55056	0	-2.03069	-1.07043	-2.92034	0	-4.17564	-1.66503	-1.17745	0	-1.39012	-0.964786	1.24439	0.0295	0.124152	2.36462	-14.3466	0.0037	-24.0256	-4.6675	-1.51652	0	-1.73431	-1.29873	-1.32559	0	-1.53143	-1.11975	17.2348	0.0259	2.07532	32.3943	-0.0127296	0.3671	-0.0403918	0.0149326	119.987	0.065	-7.45155	247.425
EDC-3	vs	ECRB	102.5	0	83.9679	121.032	-0.867724	0.0004	-1.34786	-0.387593	-2.48918	0.0001	-3.74449	-1.23387	-0.749198	0	-0.961824	-0.536572	0.112321	0.8442	-1.00791	1.23256	-19.8841	0.0001	-29.5632	-10.205	-0.90603	0	-1.12384	-0.688224	-0.723764	0	-0.929596	-0.517932	18.6946	0.0156	3.53513	33.8541	-0.0085733	0.5436	-0.0362355	0.0190889	110.526	0.0892	-16.9122	237.964
EDC-4	vs	ECRB	55	0	36.4679	73.5321	-0.89956	0.0004	-1.39703	-0.402093	-2.49103	0.0002	-3.79174	-1.19032	-0.750961	0	-0.971183	-0.53074	1.70027	0.0029	0.580039	2.82051	-15.6856	0.0015	-25.3646	-6.00651	-0.955088	0	-1.17284	-0.737333	-0.888681	0	-1.09447	-0.682888	5.84557	0.4498	-9.31392	21.0051	0.0210704	0.1355	-0.0065918	0.0487326	-40.621	0.5321	-168.059	86.8172
EDC-5	vs	ECRB	8.84497	0.3872	-11.2014	28.8914	-1.68604	0	-2.20542	-1.16665	-3.67147	0	-5.02989	-2.31304	-1.49811	0	-1.72814	-1.26808	1.95221	0.0016	0.740468	3.16396	-18.8674	0.0004	-29.3444	-8.39032	-1.99587	0	-2.23163	-1.76011	-1.84742	0	-2.07043	-1.62441	20.988	0.0121	4.58886	37.3871	0.0059493	0.711	-0.0255178	0.0374163	-17.2549	0.8153	-162	127.491
EDM	vs	ECRB	6.875	0.4672	-11.6571	25.4071	-1.25843	0	-1.77767	-0.739194	-3.09713	0	-4.45529	-1.73897	-1.12281	0	-1.33538	-0.910248	1.51485	0.008	0.394611	2.63508	-9.46997	0.0552	-19.149	0.209089	-1.35926	0	-1.57706	-1.14145	-1.1864	0	-1.39218	-0.980619	18.2563	0.0183	3.09679	33.4158	0.0205598	0.1452	-0.0071024	0.048222	42.5881	0.5125	-84.8501	170.026
FPL	vs	ECRB	25	0.0082	6.46786	43.5321	0.190858	0.4359	-0.289273	0.670989	-2.18134	0.0007	-3.43665	-0.926037	-0.339073	0.0018	-0.551648	-0.126498	-0.0750029	0.8956	-1.19524	1.04523	0.277373	0.9552	-9.40169	9.95644	-0.371911	0.0008	-0.589666	-0.154156	-0.327389	0.0018	-0.533185	-0.121593	2.75332	0.7219	-12.4062	17.9128	0.0084775	0.6547	-0.0286786	0.0456336	-29.8867	0.7321	-200.964	141.191
APL	vs	ECRB	-32.5	0.0006	-51.0321	-13.9679	-0.290672	0.2354	-0.770802	0.189459	-0.110634	0.8629	-1.36594	1.14467	-0.0987802	0.3625	-0.311386	0.113825	0.236577	0.6789	-0.883659	1.35681	-2.4159	0.6247	-12.095	7.26317	-0.217798	0.05	-0.435631	3.46e-05	-0.303212	0.0053	-0.516535	-0.0898883	-7.05693	0.3786	-22.7644	8.65053	-0.0388373	0.0078	-0.0674537	-0.0102209	53.5571	0.4257	-78.2199	185.334
EPB	vs	ECRB	-22.5	0.0173	-41.0321	-3.96786	-1.2334	0	-1.71353	-0.753265	-3.08396	0	-4.33926	-1.82865	-1.02223	0	-1.23507	-0.809385	2.20705	0.0001	1.08682	3.32729	-4.55743	0.3561	-14.2365	5.12164	-1.60786	0	-1.82591	-1.3898	-1.26907	0	-1.47516	-1.06299	46.3856	0	31.2261	61.5451	-0.0303211	0.0379	-0.0589426	-0.0016995	337.661	0	205.824	469.498
EPL	vs	ECRB	19.375	0.0405	0.842857	37.9071	-1.34067	0	-1.8208	-0.860541	-2.01231	0.0017	-3.26762	-0.757007	-0.851628	0	-1.06423	-0.639025	1.21985	0.0393	0.0596338	2.38007	-2.08117	0.6734	-11.7602	7.59789	-1.21469	0	-1.43244	-0.996931	-1.1584	0	-1.36416	-0.952646	4.07148	0.5986	-11.088	19.231	-0.0238557	0.091	-0.0515179	0.0038065	57.8559	0.3736	-69.5824	185.294
FDS-2	vs	ECU	71.25	0	52.7179	89.7821	-0.616045	0.0119	-1.09618	-0.135914	-2.24459	0.0005	-3.4999	-0.989283	-0.622952	0	-0.835511	-0.410394	-2.97467	0	-4.13499	-1.81436	2.16145	0.6616	-7.51762	11.8405	-0.607619	0	-0.825395	-0.389844	-0.412865	0.0002	-0.6336	-0.192131	15.2764	0.065	-0.951928	31.5047	-0.0012125	0.9398	-0.0326806	0.0302556	163.329	0.0269	18.6412	308.017
FDS-3	vs	ECU	86.25	0	67.7179	104.782	0.191687	0.45	-0.305626	0.688999	-1.74696	0.0085	-3.04742	-0.446488	-0.232537	0.0385	-0.45278	-0.0122944	-3.30444	0	-4.46476	-2.14413	16.4196	0.0009	6.74055	26.0987	-0.0727178	0.5128	-0.290476	0.145041	-0.0116865	0.9145	-0.225018	0.201645	3.89225	0.6272	-11.8152	19.5997	0.000193	0.9895	-0.0284304	0.0288165	14.1062	0.834	-117.777	145.99
FDS-4	vs	ECU	104.375	0	85.8429	122.907	-0.030597	0.9006	-0.510728	0.449534	-2.51698	0.0001	-3.77228	-1.26167	-0.485088	0	-0.697621	-0.272554	-2.61649	0	-3.77681	-1.45618	9.19719	0.0625	-0.481871	18.8763	-0.297793	0.0074	-0.515544	-0.0800418	-0.287653	0.0082	-0.500916	-0.0743908	0.418342	0.9584	-15.2891	16.1258	-0.0069539	0.634	-0.0355774	0.0216696	-0.24296	0.9971	-132.126	131.64
FDS-5	vs	ECU	56.875	0	38.3429	75.4071	-1.49646	0	-1.97659	-1.01632	-3.7819	0	-5.03721	-2.5266	-1.43446	0	-1.6472	-1.22171	-1.27163	0.0317	-2.43194	-0.11131	-2.84415	0.5647	-12.5232	6.83491	-1.66713	0	-1.88502	-1.44925	-1.54932	0	-1.76282	-1.33582	10.2878	0.1992	-5.41964	25.9953	-0.0043804	0.7563	-0.032042	0.0232813	65.0427	0.3173	-62.4282	192.514
FDP-2	vs	ECU	124.375	0	105.843	142.907	-0.246455	0.3144	-0.726586	0.233676	-1.38153	0.031	-2.63684	-0.126223	-0.320166	0.0032	-0.53279	-0.107542	-2.22294	0.0002	-3.38325	-1.06262	4.27767	0.3864	-5.40139	13.9567	-0.424465	0.0001	-0.642219	-0.20671	-0.307057	0.0048	-0.520259	-0.093855	8.52187	0.2876	-7.18559	24.2293	-0.0343114	0.0243	-0.0641594	-0.0044633	100.416	0.1523	-37.0891	237.921
FDP-3	vs	ECU	92.5	0	73.9679	111.032	-0.0636194	0.7951	-0.54375	0.416511	-1.34664	0.0355	-2.60195	-0.0913351	-0.243187	0.0249	-0.455729	-0.0306454	-1.85709	0.0017	-3.01741	-0.696775	21.6718	0	11.9928	31.3509	-0.131234	0.2375	-0.348987	0.0865202	-0.0416018	0.7021	-0.254808	0.171605	7.54235	0.3466	-8.16511	23.2498	-0.0218386	0.1739	-0.0533143	0.009637	36.7243	0.6192	-108.114	181.563
FDP-4	vs	ECU	63.125	0	44.5929	81.6571	-0.25	0.3075	-0.730131	0.230131	-0.98806	0.1229	-2.24337	0.267247	-0.235515	0.0299	-0.448116	-0.0229135	-1.53808	0.0094	-2.69839	-0.37776	7.84424	0.1122	-1.83482	17.5233	-0.180893	0.1035	-0.398637	0.0368505	-0.175012	0.1079	-0.388359	0.0383342	-1.18573	0.8824	-16.8932	14.5217	-0.008382	0.5526	-0.0360437	0.0192797	29.1956	0.6535	-98.2753	156.667
FDP-5	vs	ECU	100.625	0	82.0929	119.157	-0.478918	0.0506	-0.959049	0.0012129	-2.43563	0.0001	-3.69094	-1.18033	-0.628016	0	-0.840606	-0.415426	-0.339273	0.5666	-1.49959	0.821042	-0.858354	0.862	-10.5374	8.82071	-0.60913	0	-0.826882	-0.391379	-0.615557	0	-0.828909	-0.402204	-2.05893	0.7972	-17.7664	13.6485	-0.0173786	0.2324	-0.0459039	0.0111466	-36.7539	0.5837	-168.22	94.7118
EIP	vs	ECU	33.125	0.0005	14.5929	51.6571	-1.32873	0	-1.80886	-0.8486	-2.09701	0.0011	-3.35232	-0.841708	-0.888371	0	-1.101	-0.675747	-2.6856	0	-3.84592	-1.52529	-15.8195	0.0014	-25.4986	-6.14044	-1.21709	0	-1.43493	-0.999239	-0.976017	0	-1.18917	-0.762868	27.4028	0.0006	11.6953	43.1103	-0.0073719	0.6136	-0.0359883	0.0212445	222.608	0.0009	90.8313	354.385
EDC-2	vs	ECU	90	0	71.4679	108.532	-1.37575	0	-1.85588	-0.895615	-2.88414	0	-4.13945	-1.62884	-1.1268	0	-1.33947	-0.914131	-1.30768	0.0272	-2.468	-0.147369	-13.0366	0.0083	-22.7157	-3.35757	-1.35575	0	-1.5735	-1.138	-1.11428	0	-1.32778	-0.900795	20.5532	0.0103	4.84579	36.2607	-0.0064733	0.6465	-0.034135	0.0211884	134.09	0.0392	6.61906	261.561
EDC-3	vs	ECU	141.25	0	122.718	159.782	-0.69291	0.0047	-1.17304	-0.21278	-2.45298	0.0001	-3.70829	-1.19768	-0.698546	0	-0.911138	-0.485953	-2.43975	0	-3.60006	-1.27944	-18.5741	0.0002	-28.2532	-8.89508	-0.745262	0	-0.963066	-0.527458	-0.512459	0	-0.725759	-0.299158	22.0131	0.006	6.3056	37.7205	-0.002317	0.8696	-0.0299786	0.0253447	124.629	0.0553	-2.8416	252.1
EDC-4	vs	ECU	93.75	0	75.2179	112.282	-0.724746	0.0043	-1.22221	-0.22728	-2.45484	0.0002	-3.75555	-1.15413	-0.700309	0	-0.920693	-0.479925	-0.851797	0.1502	-2.01211	0.308518	-14.3756	0.0036	-24.0547	-4.69657	-0.794319	0	-1.01213	-0.576506	-0.677376	0	-0.890809	-0.463943	9.16401	0.2528	-6.54345	24.8715	0.0273267	0.0528	-0.000335	0.0549884	-26.5178	0.6835	-153.989	100.953
EDC-5	vs	ECU	47.595	0	27.5486	67.6414	-1.51122	0	-2.03061	-0.991839	-3.63527	0	-4.99369	-2.27685	-1.44746	0	-1.67737	-1.21754	-0.599859	0.3459	-1.84711	0.647393	-17.5574	0.001	-28.0345	-7.08038	-1.8351	0	-2.07082	-1.59937	-1.63611	0	-1.86617	-1.40606	24.3064	0.0049	7.37784	41.2351	0.0122056	0.4472	-0.019268	0.0436791	-3.15168	0.966	-148.085	141.782
EDM	vs	ECU	45.625	0	27.0929	64.1571	-1.08362	0	-1.60286	-0.564381	-3.06094	0	-4.4191	-1.70278	-1.07216	0	-1.28477	-0.859553	-1.03722	0.0798	-2.19754	0.123091	-8.16004	0.0985	-17.8391	1.51903	-1.19849	0	-1.41631	-0.980664	-0.975095	0	-1.18826	-0.761927	21.5747	0.0071	5.86726	37.2822	0.0268161	0.0574	-0.0008455	0.0544778	56.6914	0.3834	-70.7795	184.162
FPL	vs	ECU	63.75	0	45.2179	82.2821	0.365672	0.1355	-0.114459	0.845803	-2.14515	0.0008	-3.40046	-0.889843	-0.288421	0.0078	-0.500958	-0.0758831	-2.62708	0	-3.78739	-1.46676	1.58731	0.7479	-8.09175	11.2664	-0.211143	0.0574	-0.428886	0.0066003	-0.116084	0.2861	-0.329394	0.0972251	6.07176	0.4487	-9.6357	21.7792	0.0147338	0.439	-0.0225783	0.0520459	-15.7834	0.8569	-187.314	155.747
APL	vs	ECU	6.25	0.5086	-12.2821	24.7821	-0.115858	0.6362	-0.595989	0.364273	-0.0744403	0.9075	-1.32975	1.18087	-0.0481279	0.6572	-0.260688	0.164432	-2.31549	0.0001	-3.47581	-1.15518	-1.10596	0.8228	-10.785	8.5731	-0.0570296	0.6078	-0.274847	0.160788	-0.0919067	0.4131	-0.311999	0.128186	-3.73849	0.6512	-19.9447	12.4677	-0.032581	0.0252	-0.0611062	-0.0040557	67.6603	0.3131	-63.8054	199.126
EPB	vs	ECU	16.25	0.0857	-2.28214	34.7821	-1.05858	0	-1.53871	-0.578451	-3.04776	0	-4.30307	-1.79245	-0.971575	0	-1.18462	-0.758529	-0.34502	0.56	-1.50534	0.815295	-3.24749	0.5108	-12.9266	6.43158	-1.44709	0	-1.66528	-1.2289	-1.05777	0	-1.27095	-0.844586	49.704	0	33.9966	65.4115	-0.0240647	0.0993	-0.0526829	0.0045535	351.764	0	219.919	483.609
EPL	vs	ECU	58.125	0	39.5929	76.6571	-1.16586	0	-1.64599	-0.685727	-1.97612	0.002	-3.23143	-0.720813	-0.800976	0	-1.01352	-0.588434	-1.33222	0.0293	-2.53034	-0.134102	-0.771234	0.8759	-10.4503	8.90783	-1.05392	0	-1.2717	-0.836134	-0.947096	0	-1.16037	-0.733817	7.38992	0.3565	-8.31754	23.0974	-0.0175994	0.2124	-0.045261	0.0100623	71.9591	0.2685	-55.5118	199.43
FDS-3	vs	FDS-2	15	0.1126	-3.53214	33.5321	0.807731	0.0015	0.310419	1.30504	0.497634	0.4533	-0.802833	1.7981	0.390415	0.0005	0.170213	0.610617	-0.329769	0.564	-1.45	0.790467	14.2582	0.0039	4.57911	23.9372	0.534902	0	0.317146	0.752657	0.401179	0.0002	0.187869	0.614488	-11.3841	0.1552	-27.0821	4.31391	0.0014055	0.9302	-0.0300625	0.0328736	-149.223	0.0431	-293.81	-4.63562
FDS-4	vs	FDS-2	33.125	0.0005	14.5929	51.6571	0.585448	0.0169	0.105317	1.06558	-0.272388	0.6706	-1.5277	0.982919	0.137865	0.2036	-0.0746807	0.35041	0.358182	0.5309	-0.762054	1.47842	7.03575	0.1542	-2.64332	16.7148	0.309827	0.0053	0.0920609	0.527592	0.125212	0.2501	-0.0881641	0.338587	-14.858	0.0636	-30.5561	0.840001	-0.0057414	0.7206	-0.0372094	0.0257267	-163.572	0.0266	-308.159	-18.9848
FDS-5	vs	FDS-2	-14.375	0.1284	-32.9071	4.15714	-0.88041	0.0003	-1.36054	-0.40028	-1.53731	0.0164	-2.79262	-0.282007	-0.811505	0	-1.0244	-0.598613	1.70305	0.0029	0.582815	2.82329	-5.0056	0.3108	-14.6847	4.67347	-1.05951	0	-1.27753	-0.841504	-1.13646	0	-1.35059	-0.922326	-4.98854	0.5334	-20.6866	10.7095	-0.0031678	0.8391	-0.0337385	0.0274028	-98.2863	0.1708	-238.939	42.3662
FDP-2	vs	FDS-2	53.125	0	34.5929	71.6571	0.36959	0.1314	-0.110541	0.84972	0.86306	0.1778	-0.392247	2.11837	0.302786	0.0053	0.0900964	0.515476	0.751737	0.1884	-0.368499	1.87197	2.11622	0.6683	-7.56284	11.7953	0.183155	0.0993	-0.0346115	0.400921	0.105808	0.3316	-0.107779	0.319395	-6.7545	0.399	-22.4525	8.94353	-0.0330989	0.046	-0.0656144	-0.0005833	-62.9129	0.4102	-212.635	86.8095
FDP-3	vs	FDS-2	21.25	0.0246	2.71786	39.7821	0.552425	0.0241	0.0722945	1.03256	0.897948	0.1609	-0.357359	2.15325	0.379765	0.0005	0.167216	0.592314	1.11759	0.0505	-0.0026505	2.23782	19.5104	0.0001	9.83132	29.1895	0.476386	0	0.258585	0.694186	0.371263	0.0007	0.157806	0.584721	-7.73402	0.3342	-23.4321	7.96401	-0.0206261	0.2333	-0.0545402	0.0132879	-126.605	0.1122	-282.842	29.6329
FDP-4	vs	FDS-2	-8.125	0.3902	-26.6571	10.4071	0.366045	0.1351	-0.114086	0.846176	1.25653	0.0498	0.0012232	2.51184	0.387437	0.0004	0.174758	0.600117	1.4366	0.012	0.316364	2.55684	5.68279	0.2498	-3.99627	15.3619	0.426726	0.0001	0.208925	0.644528	0.237853	0.029	0.0242941	0.451411	-16.4621	0.0398	-32.1601	-0.764074	-0.0071695	0.6458	-0.0377401	0.0234012	-134.133	0.0616	-274.786	6.51914
FDP-5	vs	FDS-2	29.375	0.0019	10.8429	47.9071	0.137127	0.5756	-0.343004	0.617258	-0.191045	0.7655	-1.44635	1.06426	-0.0050638	0.9628	-0.217683	0.207555	2.6354	0	1.51517	3.75564	-3.0198	0.5409	-12.6989	6.65926	-0.0015111	0.9891	-0.21927	0.216248	-0.202691	0.0626	-0.416078	0.0106948	-17.3353	0.0304	-33.0333	-1.63727	-0.0161661	0.314	-0.0476343	0.015302	-200.083	0.0067	-344.771	-55.3951
EIP	vs	FDS-2	-38.125	0.0001	-56.6571	-19.5929	-0.712687	0.0036	-1.19282	-0.232556	0.147575	0.8178	-1.10773	1.40288	-0.265419	0.0144	-0.477978	-0.0528597	0.289073	0.613	-0.831163	1.40931	-17.9809	0.0003	-27.66	-8.30188	-0.609466	0	-0.827226	-0.391706	-0.563152	0	-0.776522	-0.349783	12.1264	0.13	-3.5716	27.8245	-0.0061594	0.7002	-0.0375155	0.0251966	59.2794	0.4209	-85.0673	203.626
EDC-2	vs	FDS-2	18.75	0.0474	0.217857	37.2821	-0.759702	0.0019	-1.23983	-0.279571	-0.639552	0.318	-1.89486	0.615754	-0.503849	0	-0.716493	-0.291206	1.66699	0.0035	0.546756	2.78723	-15.1981	0.0021	-24.8771	-5.51901	-0.74813	0	-0.965875	-0.530384	-0.70142	0	-0.915037	-0.487804	5.27688	0.51	-10.4212	20.9749	-0.0052608	0.7359	-0.0358314	0.0253099	-29.239	0.6837	-169.892	111.413
EDC-3	vs	FDS-2	70	0	51.4679	88.5321	-0.0768657	0.7537	-0.556997	0.403265	-0.208396	0.7449	-1.4637	1.04691	-0.0755935	0.4858	-0.288141	0.136954	0.534925	0.3493	-0.585311	1.65516	-20.7356	0	-30.4147	-11.0565	-0.137642	0.2154	-0.3554	0.0801153	-0.0995937	0.3604	-0.313026	0.113839	6.73669	0.4003	-8.96134	22.4347	-0.0011045	0.9435	-0.0316751	0.0294662	-38.6997	0.5897	-179.352	101.953
EDC-4	vs	FDS-2	22.5	0.0173	3.96786	41.0321	-0.108702	0.6685	-0.606168	0.388765	-0.210248	0.7514	-1.51096	1.09047	-0.0773567	0.4915	-0.297728	0.143015	2.12288	0.0002	1.00264	3.24311	-16.5371	0.0008	-26.2161	-6.85802	-0.1867	0.093	-0.404544	0.0311448	-0.264511	0.015	-0.477692	-0.0513298	-6.11236	0.4454	-21.8104	9.58567	0.0285392	0.0673	-0.0020314	0.0591099	-189.847	0.0082	-330.499	-49.1942
EDC-5	vs	FDS-2	-23.655	0.0207	-43.7014	-3.60865	-0.895178	0.0007	-1.41456	-0.375794	-1.39068	0.0448	-2.74911	-0.0322594	-0.824506	0	-1.05449	-0.594521	2.37482	0.0001	1.16307	3.58656	-19.7189	0.0002	-30.1959	-9.24183	-1.22748	0	-1.46345	-0.9915	-1.22325	0	-1.45352	-0.992976	9.03008	0.2951	-7.87285	25.933	0.0134181	0.4397	-0.0206199	0.0474561	-166.481	0.0372	-323.089	-9.87176
EDM	vs	FDS-2	-25.625	0.0067	-44.1571	-7.09286	-0.467575	0.0776	-0.986814	0.051664	-0.816347	0.2388	-2.17451	0.541814	-0.44921	0	-0.661789	-0.23663	1.93745	0.0007	0.817215	3.05769	-10.3215	0.0366	-20.0006	-0.64242	-0.590868	0	-0.80866	-0.373075	-0.56223	0	-0.775601	-0.348859	6.29835	0.4316	-9.39968	21.9964	0.0280286	0.0723	-0.002542	0.0585993	-106.638	0.1373	-247.29	34.0149
FPL	vs	FDS-2	-7.5	0.4277	-26.0321	11.0321	0.981716	0.0001	0.501586	1.46185	0.0994403	0.8766	-1.15587	1.35475	0.334532	0.002	0.121977	0.547087	0.347601	0.5431	-0.772635	1.46784	-0.574136	0.9074	-10.2532	9.10493	0.396477	0.0004	0.178709	0.614245	0.296781	0.0064	0.0833728	0.510189	-9.20461	0.2505	-24.9026	6.49342	0.0159463	0.4278	-0.0234643	0.0553569	-179.112	0.0528	-360.407	2.18233
APL	vs	FDS-2	-65	0	-83.5321	-46.4679	0.500187	0.0412	0.0200557	0.980317	2.17015	0.0007	0.914843	3.42546	0.574824	0	0.362276	0.787373	0.65918	0.2488	-0.461056	1.77942	-3.26741	0.5082	-12.9465	6.41166	0.55059	0	0.332836	0.768344	0.320958	0.0044	0.100331	0.541586	-19.0149	0.0216	-35.2431	-2.78656	-0.0313685	0.0507	-0.0628366	9.97e-05	-95.6686	0.195	-240.356	49.0191
EPB	vs	FDS-2	-55	0	-73.5321	-36.4679	-0.442537	0.0708	-0.922668	0.0375935	-0.803172	0.2098	-2.05848	0.452135	-0.348623	0.0013	-0.561787	-0.135459	2.62966	0	1.50942	3.74989	-5.40893	0.2734	-15.088	4.27013	-0.83947	0	-1.05771	-0.62123	-0.644904	0	-0.858638	-0.431169	34.4277	0	18.7296	50.1257	-0.0228522	0.1532	-0.0542109	0.0085065	188.435	0.0105	44.0816	332.789
EPL	vs	FDS-2	-13.125	0.1651	-31.6571	5.40714	-0.549813	0.0248	-1.02994	-0.0696826	0.26847	0.6751	-0.986837	1.52378	-0.178024	0.1007	-0.390562	0.0345142	1.64245	0.0055	0.482237	2.80267	-2.93268	0.5526	-12.6117	6.74638	-0.446298	0.0001	-0.664076	-0.228521	-0.534231	0	-0.747502	-0.320959	-7.88645	0.3248	-23.5845	7.81158	-0.0163869	0.2934	-0.0469575	0.0141838	-91.3698	0.2029	-232.022	49.2826
FDS-4	vs	FDS-3	18.125	0.0553	-0.407143	36.6571	-0.222284	0.381	-0.719596	0.275029	-0.770022	0.2458	-2.07049	0.530445	-0.25255	0.0246	-0.472769	-0.032332	0.687951	0.2287	-0.432285	1.80819	-7.22242	0.1436	-16.9015	2.45664	-0.225075	0.0428	-0.442815	-0.0073349	-0.275967	0.0086	-0.481699	-0.0702349	-3.47391	0.6533	-18.6334	11.6856	-0.0071469	0.6234	-0.0356722	0.0213783	-14.3492	0.8306	-145.815	117.117
FDS-5	vs	FDS-3	-29.375	0.0019	-47.9071	-10.8429	-1.68814	0	-2.18545	-1.19083	-2.03495	0.0022	-3.33541	-0.73448	-1.20192	0	-1.42276	-0.981083	2.03282	0.0004	0.912583	3.15306	-19.2638	0.0001	-28.9428	-9.5847	-1.59442	0	-1.81237	-1.37646	-1.53763	0	-1.74363	-1.33164	6.39558	0.4083	-8.76391	21.5551	-0.0045734	0.7459	-0.032236	0.0230893	50.9364	0.4334	-76.5076	178.381
FDP-2	vs	FDS-3	38.125	0.0001	19.5929	56.6571	-0.438142	0.0842	-0.935454	0.0591705	0.365426	0.5818	-0.935041	1.66589	-0.0876287	0.4362	-0.308197	0.13294	1.08151	0.0585	-0.0387301	2.20174	-12.1419	0.0139	-21.821	-2.46288	-0.351747	0.0015	-0.569523	-0.13397	-0.29537	0.0049	-0.501159	-0.0895819	4.62962	0.5495	-10.5299	19.7891	-0.0345044	0.0235	-0.064357	-0.0046518	86.3098	0.2186	-51.1827	223.802
FDP-3	vs	FDS-3	6.25	0.5086	-12.2821	24.7821	-0.255306	0.3143	-0.752618	0.242006	0.400314	0.5463	-0.900154	1.70078	-0.0106501	0.9245	-0.230881	0.209581	1.44735	0.0113	0.327118	2.56759	5.25222	0.2875	-4.42685	14.9313	-0.0585157	0.5984	-0.276291	0.15926	-0.0299153	0.7757	-0.235669	0.175839	3.6501	0.637	-11.5094	18.8096	-0.0220317	0.1701	-0.0535065	0.0094431	22.618	0.7594	-122.119	167.355
FDP-4	vs	FDS-3	-23.125	0.0145	-41.6571	-4.59286	-0.441687	0.0817	-0.938999	0.0556257	0.758896	0.2527	-0.541571	2.05936	-0.0029776	0.9789	-0.223428	0.217473	1.76637	0.002	0.646133	2.8866	-8.57538	0.0825	-18.2544	1.10369	-0.108175	0.3303	-0.325953	0.109603	-0.163326	0.1198	-0.369102	0.04245	-5.07798	0.5115	-20.2375	10.0815	-0.008575	0.5435	-0.0362377	0.0190876	15.0894	0.8165	-112.355	142.533
FDP-5	vs	FDS-3	14.375	0.1284	-4.15714	32.9071	-0.670605	0.0082	-1.16792	-0.173292	-0.688679	0.2993	-1.98915	0.611788	-0.395479	0.0004	-0.615996	-0.174962	2.96517	0	1.84494	4.08541	-17.278	0.0005	-26.957	-7.59891	-0.536413	0	-0.75417	-0.318656	-0.60387	0	-0.809602	-0.398138	-5.95118	0.4416	-21.1107	9.20831	-0.0175717	0.2289	-0.0461952	0.0110518	-50.8602	0.4497	-182.744	81.0232
EIP	vs	FDS-3	-53.125	0	-71.6571	-34.5929	-1.52042	0	-2.01773	-1.02311	-0.350059	0.5978	-1.65053	0.950408	-0.655834	0	-0.87607	-0.435599	0.618842	0.2789	-0.501394	1.73908	-32.2391	0	-41.9182	-22.5601	-1.14437	0	-1.36217	-0.926571	-0.964331	0	-1.17009	-0.758575	23.5105	0.0024	8.35106	38.67	-0.007565	0.6044	-0.0361866	0.0210567	208.502	0.0019	76.6909	340.313
EDC-2	vs	FDS-3	3.75	0.6917	-14.7821	22.2821	-1.56743	0	-2.06474	-1.07012	-1.13719	0.0866	-2.43765	0.163281	-0.894265	0	-1.11467	-0.67386	1.99676	0.0005	0.876525	3.117	-29.4563	0	-39.1353	-19.7772	-1.28303	0	-1.50078	-1.06528	-1.1026	0	-1.30852	-0.896679	16.661	0.0312	1.50151	31.8205	-0.0066663	0.6367	-0.034329	0.0209963	119.984	0.065	-7.46035	247.428
EDC-3	vs	FDS-3	55	0	36.4679	73.5321	-0.884597	0.0005	-1.38191	-0.387285	-0.706029	0.2873	-2.0065	0.594438	-0.466008	0	-0.686168	-0.245849	0.864694	0.1303	-0.255542	1.98493	-34.9938	0	-44.6728	-25.3147	-0.672544	0	-0.890306	-0.454782	-0.500772	0	-0.706562	-0.294982	18.1208	0.0191	2.96132	33.2803	-0.00251	0.8588	-0.0301726	0.0251526	110.523	0.0892	-16.921	237.967
EDC-4	vs	FDS-3	7.5	0.4277	-11.0321	26.0321	-0.916433	0.0005	-1.4309	-0.401966	-0.707882	0.3024	-2.05306	0.637297	-0.467772	0.0001	-0.696006	-0.239538	2.45265	0	1.33241	3.57288	-30.7952	0	-40.4743	-21.1162	-0.721601	0	-0.939439	-0.503763	-0.66569	0	-0.87144	-0.459939	5.27176	0.4955	-9.88773	20.4312	0.0271337	0.0545	-0.000529	0.0547963	-40.624	0.5321	-168.068	86.82
EDC-5	vs	FDS-3	-38.655	0.0002	-58.7014	-18.6086	-1.70291	0	-2.23749	-1.16833	-1.88832	0.0081	-3.28635	-0.490286	-1.21492	0	-1.4516	-0.978239	2.70458	0	1.49284	3.91633	-33.9771	0	-44.4541	-23.5	-1.76238	0	-1.99817	-1.52659	-1.62443	0	-1.84738	-1.40147	20.4142	0.0147	4.01505	36.8133	0.0120125	0.4543	-0.0194546	0.0434797	-17.2579	0.8152	-162.012	127.496
EDM	vs	FDS-3	-40.625	0	-59.1571	-22.0929	-1.27531	0	-1.8107	-0.739917	-1.31398	0.066	-2.71471	0.0867474	-0.839625	0	-1.06003	-0.619218	2.26722	0.0001	1.14698	3.38746	-24.5797	0	-34.2587	-14.9006	-1.12577	0	-1.34362	-0.907921	-0.963409	0	-1.1692	-0.757619	17.6825	0.0222	2.52298	32.842	0.0266231	0.0593	-0.0010395	0.0542858	42.5851	0.5125	-84.8589	170.029
FPL	vs	FDS-3	-22.5	0.0173	-41.0321	-3.96786	0.173985	0.4929	-0.323327	0.671297	-0.398194	0.5484	-1.69866	0.902273	-0.0558832	0.6189	-0.276082	0.164316	0.67737	0.236	-0.442866	1.79761	-14.8323	0.0027	-24.5114	-5.15324	-0.138425	0.2128	-0.356175	0.0793251	-0.104398	0.32	-0.310137	0.101342	2.17951	0.7781	-12.98	17.339	0.0145408	0.4429	-0.0225989	0.0516804	-29.8897	0.7317	-200.735	140.956
APL	vs	FDS-3	-80	0	-98.5321	-61.4679	-0.307545	0.2255	-0.804857	0.189768	1.67251	0.0117	0.372048	2.97298	0.184409	0.1009	-0.0358857	0.404704	0.988949	0.0836	-0.131287	2.10919	-17.5256	0.0004	-27.2046	-7.84651	0.0156882	0.8877	-0.202092	0.233469	-0.0802201	0.461	-0.293484	0.133044	-7.63074	0.341	-23.3382	8.07673	-0.032774	0.0248	-0.0613975	-0.0041505	53.5541	0.4261	-78.3292	185.437
EPB	vs	FDS-3	-70	0	-88.5321	-51.4679	-1.25027	0	-1.74758	-0.752956	-1.30081	0.0499	-2.60127	-0.0003385	-0.739038	0	-0.960033	-0.518043	2.95942	0	1.83919	4.07966	-19.6671	0.0001	-29.3462	-9.98804	-1.37437	0	-1.59268	-1.15606	-1.04608	0	-1.25221	-0.839958	45.8118	0	30.6523	60.9713	-0.0242578	0.0967	-0.0528764	0.0043609	337.658	0	205.887	469.429
EPL	vs	FDS-3	-28.125	0.0029	-46.6571	-9.59286	-1.35755	0	-1.85486	-0.860232	-0.229164	0.7298	-1.52963	1.0713	-0.568439	0	-0.788618	-0.348259	1.97222	0.0009	0.812006	3.13244	-17.1909	0.0005	-26.8699	-7.51178	-0.9812	0	-1.199	-0.763401	-0.935409	0	-1.14123	-0.729585	3.49767	0.6511	-11.6618	18.6572	-0.0177924	0.2074	-0.045455	0.0098703	57.8528	0.3736	-69.5912	185.297
FDS-5	vs	FDS-4	-47.5	0	-66.0321	-28.9679	-1.46586	0	-1.94599	-0.985727	-1.26493	0.0483	-2.52023	-0.0096187	-0.94937	0	-1.16215	-0.73659	1.34487	0.0186	0.224633	2.4651	-12.0413	0.0148	-21.7204	-2.36228	-1.36934	0	-1.58728	-1.1514	-1.26167	0	-1.46768	-1.05565	9.86948	0.2019	-5.29	25.029	0.0025735	0.8553	-0.0250891	0.0302362	65.2857	0.3154	-62.1584	192.73
FDP-2	vs	FDS-4	20	0.0344	1.46786	38.5321	-0.215858	0.3782	-0.695989	0.264273	1.13545	0.0763	-0.119859	2.39075	0.164922	0.1285	-0.0477112	0.377555	0.393555	0.4911	-0.726681	1.51379	-4.91952	0.3192	-14.5986	4.75954	-0.126672	0.2543	-0.344448	0.0911046	-0.0194035	0.8534	-0.22518	0.186373	8.10353	0.2948	-7.05596	23.263	-0.0273575	0.0725	-0.0572101	0.0024951	100.659	0.1513	-36.8334	238.151
FDP-3	vs	FDS-4	-11.875	0.2092	-30.4071	6.65714	-0.0330224	0.8928	-0.513153	0.447109	1.17034	0.0677	-0.0849708	2.42564	0.2419	0.0257	0.0293664	0.454434	0.759404	0.184	-0.360833	1.87964	12.4746	0.0115	2.79558	22.1537	0.166559	0.1339	-0.0512097	0.384328	0.246052	0.0191	0.040302	0.451801	7.12401	0.357	-8.03548	22.2835	-0.0148847	0.354	-0.0463595	0.01659	36.9672	0.6167	-107.769	181.704
FDP-4	vs	FDS-4	-41.25	0	-59.7821	-22.7179	-0.219403	0.3704	-0.699534	0.260728	1.52892	0.017	0.273611	2.78423	0.249573	0.0214	0.0369635	0.462182	1.07842	0.0592	-0.041818	2.19865	-1.35295	0.7841	-11.032	8.32611	0.1169	0.2927	-0.100868	0.334667	0.112641	0.2833	-0.093138	0.31842	-1.60407	0.8357	-16.7636	13.5554	-0.0014281	0.9194	-0.0290907	0.0262346	29.4386	0.6507	-98.0055	156.883
FDP-5	vs	FDS-4	-3.75	0.6917	-22.2821	14.7821	-0.448321	0.0672	-0.928452	0.03181	0.0813433	0.8989	-1.17396	1.33665	-0.142928	0.1876	-0.355525	0.0696684	2.27722	0.0001	1.15698	3.39746	-10.0556	0.0417	-19.7346	-0.376483	-0.311338	0.0051	-0.529097	-0.0935789	-0.327903	0.0018	-0.533675	-0.122131	-2.47728	0.7488	-17.6368	12.6822	-0.0104248	0.4753	-0.0390482	0.0181987	-36.511	0.5874	-168.394	95.3724
EIP	vs	FDS-4	-71.25	0	-89.7821	-52.7179	-1.29813	0	-1.77826	-0.818003	0.419963	0.512	-0.835344	1.67527	-0.403284	0.0002	-0.615887	-0.190681	-0.0691086	0.9038	-1.18935	1.05113	-25.0167	0	-34.6958	-15.3376	-0.919293	0	-1.13711	-0.701474	-0.688364	0	-0.89411	-0.482618	26.9845	0.0005	11.825	42.1439	-0.000418	0.9772	-0.0290397	0.0282037	222.851	0.0009	91.0401	354.663
EDC-2	vs	FDS-4	-14.375	0.1284	-32.9071	4.15714	-1.34515	0	-1.82528	-0.865018	-0.367164	0.5665	-1.62247	0.888142	-0.641714	0	-0.854381	-0.429047	1.30881	0.022	0.188574	2.42905	-22.2338	0	-31.9129	-12.5548	-1.05796	0	-1.27571	-0.840206	-0.826632	0	-1.03252	-0.620741	20.1349	0.0092	4.97542	35.2944	0.0004806	0.9728	-0.027182	0.0281433	134.333	0.0388	6.88886	261.777
EDC-3	vs	FDS-4	36.875	0.0001	18.3429	55.4071	-0.662313	0.0069	-1.14244	-0.182183	0.0639925	0.9204	-1.19131	1.3193	-0.213458	0.049	-0.426026	-0.0008901	0.176743	0.7571	-0.943493	1.29698	-27.7713	0	-37.4504	-18.0923	-0.447469	0.0001	-0.665247	-0.229691	-0.224805	0.0323	-0.430624	-0.0189866	21.5947	0.0052	6.43523	36.7542	0.0046369	0.7425	-0.0230257	0.0322996	124.872	0.0548	-2.57179	252.316
EDC-4	vs	FDS-4	-10.625	0.2611	-29.1571	7.90714	-0.694149	0.0062	-1.19162	-0.196683	0.0621402	0.9254	-1.23857	1.36285	-0.215221	0.0556	-0.435605	0.005162	1.7647	0.002	0.644461	2.88493	-23.5728	0	-33.2519	-13.8938	-0.496526	0	-0.714367	-0.278685	-0.389723	0.0002	-0.595539	-0.183906	8.74567	0.2582	-6.41382	23.9052	0.0342806	0.0151	0.006618	0.0619433	-26.2748	0.6862	-153.719	101.169
EDC-5	vs	FDS-4	-56.78	0	-76.8264	-36.7336	-1.48063	0	-2.00001	-0.961242	-1.11829	0.1066	-2.47672	0.240129	-0.96237	0	-1.19227	-0.732466	2.01663	0.0011	0.804889	3.22838	-26.7546	0	-37.2317	-16.2776	-1.5373	0	-1.77304	-1.30156	-1.34846	0	-1.57153	-1.12539	23.8881	0.0043	7.48896	40.2872	0.0191595	0.2327	-0.0123077	0.0506266	-2.90871	0.9686	-147.662	141.845
EDM	vs	FDS-4	-58.75	0	-77.2821	-40.2179	-1.05302	0.0001	-1.57226	-0.533784	-0.543959	0.4325	-1.90212	0.814202	-0.587075	0	-0.799664	-0.374485	1.57927	0.0057	0.459033	2.6995	-17.3572	0.0004	-27.0363	-7.67816	-0.900694	0	-1.11855	-0.682835	-0.687442	0	-0.893192	-0.481692	21.1564	0.0062	5.99689	36.3159	0.03377	0.0167	0.0061074	0.0614327	56.9343	0.3813	-70.5097	184.378
FPL	vs	FDS-4	-40.625	0	-59.1571	-22.0929	0.396269	0.1057	-0.0838622	0.876399	0.371828	0.5615	-0.883478	1.62713	0.196667	0.0697	-0.015866	0.4092	-0.0105812	0.9852	-1.13082	1.10966	-7.60988	0.1233	-17.2889	2.06918	0.08665	0.4354	-0.131097	0.304397	0.171569	0.1022	-0.0341922	0.377331	5.65342	0.4648	-9.50607	20.8129	0.0216877	0.2524	-0.015452	0.0588273	-15.5405	0.8585	-186.386	155.305
APL	vs	FDS-4	-98.125	0	-116.657	-79.5929	-0.0852612	0.7278	-0.565392	0.39487	2.44254	0.0001	1.18723	3.69784	0.43696	0.0001	0.224401	0.649519	0.300998	0.5985	-0.819238	1.42123	-10.3032	0.0369	-19.9822	-0.624089	0.240763	0.0303	0.022966	0.45856	0.195747	0.0719	-0.0174011	0.408895	-4.15683	0.604	-19.8643	11.5506	-0.0256271	0.0793	-0.0542505	0.0029964	67.9033	0.3129	-63.98	199.787
EPB	vs	FDS-4	-88.125	0	-106.657	-69.5929	-1.02798	0	-1.50812	-0.547854	-0.530784	0.4073	-1.78609	0.724523	-0.486488	0	-0.699532	-0.273443	2.27147	0.0001	1.15124	3.39171	-12.4447	0.0117	-22.1237	-2.76562	-1.1493	0	-1.36761	-0.930985	-0.770115	0	-0.976235	-0.563995	49.2857	0	34.1262	64.4452	-0.0171108	0.2413	-0.0457295	0.0115078	352.007	0	220.236	483.778
EPL	vs	FDS-4	-46.25	0	-64.7821	-27.7179	-1.13526	0	-1.61539	-0.65513	0.540858	0.3984	-0.714448	1.79617	-0.315888	0.0036	-0.528425	-0.103352	1.28427	0.03	0.124055	2.44449	-9.96843	0.0435	-19.6475	-0.289362	-0.756125	0	-0.973931	-0.538319	-0.659443	0	-0.865266	-0.45362	6.97158	0.3674	-8.18791	22.1311	-0.0106455	0.4507	-0.0383081	0.0170172	72.2021	0.2668	-55.242	199.646
FDP-2	vs	FDS-5	67.5	0	48.9679	86.0321	1.25	0	0.769869	1.73013	2.40037	0.0002	1.14507	3.65568	1.11429	0	0.901685	1.3269	-0.951314	0.096	-2.07155	0.168922	7.12182	0.1493	-2.55724	16.8009	1.24267	0	1.02479	1.46055	1.24226	0	1.03639	1.44813	-1.76595	0.8194	-16.9254	13.3935	-0.029931	0.0425	-0.0588491	-0.001013	35.3733	0.6029	-97.8872	168.634
FDP-3	vs	FDS-5	35.625	0.0002	17.0929	54.1571	1.43284	0	0.952705	1.91297	2.43526	0.0001	1.17996	3.69057	1.19127	0	0.978491	1.40405	-0.585465	0.3057	-1.7057	0.534771	24.516	0	14.8369	34.1951	1.5359	0	1.31808	1.75371	1.50772	0	1.3018	1.71364	-2.74548	0.7226	-17.905	12.414	-0.0174583	0.2631	-0.0480336	0.0131171	-28.3184	0.6933	-169.075	112.438
FDP-4	vs	FDS-5	6.25	0.5086	-12.2821	24.7821	1.24646	0	0.766324	1.72659	2.79384	0	1.53854	4.04915	1.19894	0	0.986325	1.41156	-0.266451	0.6411	-1.38669	0.853785	10.6884	0.0304	1.00933	20.3675	1.48624	0	1.26841	1.70408	1.37431	0	1.16847	1.58014	-11.4736	0.138	-26.6331	3.68593	-0.0040016	0.7688	-0.0306846	0.0226813	-35.8471	0.5678	-158.822	87.1279
FDP-5	vs	FDS-5	43.75	0	25.2179	62.2821	1.01754	0	0.537407	1.49767	1.34627	0.0356	0.090962	2.60157	0.806441	0	0.593772	1.01911	0.932352	0.1028	-0.187884	2.05259	1.9858	0.6876	-7.69327	11.6649	1.058	0	0.840124	1.27588	0.933764	0	0.727847	1.13968	-12.3468	0.1104	-27.5063	2.81273	-0.0129983	0.3571	-0.04066	0.0146634	-101.797	0.1175	-229.268	25.6743
EIP	vs	FDS-5	-23.75	0.012	-42.2821	-5.21786	0.167724	0.4936	-0.312407	0.647855	1.68489	0.0085	0.429581	2.9402	0.546086	0	0.333051	0.759121	-1.41398	0.0134	-2.53421	-0.293741	-12.9754	0.0086	-22.6544	-3.29628	0.450048	0.0001	0.231874	0.668222	0.573303	0	0.367293	0.779313	17.115	0.0269	1.95548	32.2745	-0.0029916	0.8321	-0.0306538	0.0246706	157.566	0.0154	30.1274	285.004
EDC-2	vs	FDS-5	33.125	0.0005	14.5929	51.6571	0.120709	0.6222	-0.359422	0.60084	0.897761	0.161	-0.357546	2.15307	0.307656	0.0046	0.0946832	0.520628	-0.0360589	0.9497	-1.1563	1.08418	-10.1925	0.039	-19.8715	-0.513414	0.311385	0.0051	0.0934073	0.529362	0.435035	0	0.228877	0.641194	10.2654	0.1844	-4.89406	25.4249	-0.0020929	0.8778	-0.0287759	0.02459	69.0473	0.2711	-53.9277	192.022
EDC-3	vs	FDS-5	84.375	0	65.8429	102.907	0.803545	0.001	0.323414	1.28368	1.32892	0.038	0.0736113	2.58422	0.735912	0	0.522939	0.948884	-1.16813	0.041	-2.28836	-0.0478897	-15.73	0.0014	-25.4091	-6.05093	0.921872	0	0.703853	1.13989	1.03686	0	0.830878	1.24285	11.7252	0.1295	-3.43425	26.8847	0.0020634	0.8795	-0.0246195	0.0287463	59.5866	0.3423	-63.3884	182.561
EDC-4	vs	FDS-5	36.875	0.0001	18.3429	55.4071	0.771709	0.0024	0.274242	1.26917	1.32707	0.0455	0.0263529	2.62778	0.734148	0	0.513752	0.954544	0.419828	0.4626	-0.700408	1.54006	-11.5315	0.0195	-21.2106	-1.85242	0.872815	0	0.654984	1.09065	0.871945	0	0.665798	1.07809	-1.12382	0.8845	-16.2833	14.0357	0.0317071	0.0199	0.0050241	0.05839	-91.5605	0.1445	-214.535	31.4145
EDC-5	vs	FDS-5	-9.28003	0.3642	-29.3264	10.7664	-0.0147675	0.9556	-0.534151	0.504617	0.146631	0.8324	-1.21179	1.50505	-0.0130006	0.9119	-0.243206	0.217204	0.671766	0.2772	-0.539979	1.88351	-14.7133	0.0059	-25.1903	-4.23623	-0.167963	0.1624	-0.403611	0.0676858	-0.0867919	0.445	-0.309491	0.135907	14.0186	0.0938	-2.38052	30.4178	0.0165859	0.2876	-0.013985	0.0471568	-68.1944	0.3423	-208.953	72.5648
EDM	vs	FDS-5	-11.25	0.2341	-29.7821	7.28214	0.412836	0.1192	-0.106403	0.932075	0.720966	0.2981	-0.637195	2.07913	0.362295	0.0008	0.14948	0.57511	0.2344	0.6817	-0.885836	1.35464	-5.31589	0.2817	-14.9949	4.36318	0.468646	0	0.250672	0.686621	0.574226	0	0.368144	0.780307	11.2869	0.1445	-3.87259	26.4464	0.0311965	0.0219	0.0045136	0.0578794	-8.35132	0.8941	-131.326	114.624
FPL	vs	FDS-5	6.875	0.4672	-11.6571	25.4071	1.86213	0	1.382	2.34226	1.63675	0.0106	0.381447	2.89206	1.14604	0	0.933254	1.35882	-1.35545	0.0177	-2.47569	-0.235214	4.43146	0.3695	-5.2476	14.1105	1.45599	0	1.23811	1.67387	1.43324	0	1.2273	1.63917	-4.21607	0.5857	-19.3756	10.9434	0.0191141	0.3045	-0.017371	0.0555993	-80.8261	0.3452	-248.641	86.989
APL	vs	FDS-5	-50.625	0	-69.1571	-32.0929	1.3806	0	0.900466	1.86073	3.70746	0	2.45216	4.96277	1.38633	0	1.17349	1.59917	-1.04387	0.0678	-2.16411	0.0763657	1.73819	0.7249	-7.94087	11.4172	1.6101	0	1.39205	1.82815	1.45741	0	1.24383	1.671	-14.0263	0.0801	-29.7338	1.68115	-0.0282006	0.0457	-0.0558623	-0.0005389	2.61767	0.9679	-124.853	130.089
EPB	vs	FDS-5	-40.625	0	-59.1571	-22.0929	0.437873	0.0739	-0.0422577	0.918004	0.734142	0.2517	-0.521165	1.98945	0.462882	0	0.250041	0.675723	0.926605	0.105	-0.193631	2.04684	-0.403336	0.9349	-10.0824	9.27573	0.220044	0.048	0.0019705	0.438118	0.491552	0	0.285271	0.697833	39.4162	0	24.2567	54.5757	-0.0196844	0.1631	-0.0473467	0.0079779	286.722	0	159.261	414.182
EPL	vs	FDS-5	1.25	0.8948	-17.2821	19.7821	0.330597	0.1772	-0.149534	0.810728	1.80578	0.0048	0.550477	3.06109	0.633481	0	0.42063	0.846333	-0.0605954	0.9185	-1.22081	1.09962	2.07292	0.6747	-7.60615	11.752	0.613216	0	0.395332	0.831099	0.602225	0	0.395988	0.808462	-2.89791	0.7079	-18.0574	12.2616	-0.013219	0.3316	-0.0399019	0.0134639	6.91642	0.9122	-116.058	129.891
FDP-3	vs	FDP-2	-31.875	0.0007	-50.4071	-13.3429	0.182836	0.4554	-0.297295	0.662967	0.0348881	0.9566	-1.22042	1.29019	0.0769787	0.478	-0.135652	0.289609	0.365849	0.5221	-0.754387	1.48609	17.3942	0.0004	7.7151	27.0732	0.293231	0.0083	0.0754728	0.510989	0.265455	0.0114	0.0597264	0.471184	-0.979522	0.8992	-16.139	14.18	0.0124727	0.4502	-0.0199019	0.0448474	-63.6917	0.4025	-212.801	85.4179
FDP-4	vs	FDP-2	-61.25	0	-79.7821	-42.7179	-0.0035448	0.9885	-0.483676	0.476586	0.39347	0.539	-0.861837	1.64878	0.0846512	0.4351	-0.127942	0.297244	0.684863	0.2308	-0.435373	1.8051	3.56657	0.4702	-6.11249	13.2456	0.243571	0.0284	0.0258125	0.46133	0.132045	0.2085	-0.0737109	0.3378	-9.7076	0.2094	-24.8671	5.45188	0.0259294	0.0788	-0.0029887	0.0548474	-71.2204	0.2949	-204.481	62.0401
FDP-5	vs	FDP-2	-23.75	0.012	-42.2821	-5.21786	-0.232463	0.3426	-0.712593	0.247668	-1.0541	0.0998	-2.30941	0.201202	-0.30785	0.0045	-0.520416	-0.095284	1.88367	0.001	0.76343	3.0039	-5.13602	0.2983	-14.8151	4.54304	-0.184666	0.0965	-0.402409	0.0330777	-0.3085	0.0033	-0.514262	-0.102737	-10.5808	0.1713	-25.7403	4.57868	0.0169327	0.2662	-0.0129153	0.0467808	-137.17	0.0506	-274.675	0.335236
EIP	vs	FDP-2	-91.25	0	-109.782	-72.7179	-1.08228	0	-1.56241	-0.602145	-0.715485	0.2639	-1.97079	0.539822	-0.568205	0	-0.78096	-0.355451	-0.462664	0.4182	-1.5829	0.657573	-20.0972	0	-29.7762	-10.4181	-0.792621	0	-1.01046	-0.574787	-0.668961	0	-0.874733	-0.463188	18.8809	0.0146	3.72144	34.0404	0.0269394	0.077	-0.0029189	0.0567978	122.192	0.0817	-15.3975	259.782
EDC-2	vs	FDP-2	-34.375	0.0003	-52.9071	-15.8429	-1.12929	0	-1.60942	-0.64916	-1.50261	0.019	-2.75792	-0.247305	-0.806636	0	-1.01935	-0.593918	0.915255	0.1093	-0.204981	2.03549	-17.3143	0.0005	-26.9934	-7.63523	-0.931284	0	-1.14905	-0.713523	-0.807229	0	-1.01307	-0.601389	12.0314	0.1198	-3.12811	27.1909	0.0278381	0.0592	-0.00108	0.0567561	33.6739	0.6204	-99.5866	166.934
EDC-3	vs	FDP-2	16.875	0.0743	-1.65714	35.4071	-0.446455	0.0684	-0.926586	0.0336756	-1.07146	0.0943	-2.32676	0.183851	-0.37838	0.0005	-0.5911	-0.165659	-0.216812	0.7044	-1.33705	0.903424	-22.8518	0	-32.5309	-13.1728	-0.320797	0.0039	-0.538598	-0.102996	-0.205402	0.0504	-0.411161	0.0003573	13.4912	0.0811	-1.6683	28.6507	0.0319944	0.0301	0.0030764	0.0609124	24.2132	0.7217	-109.047	157.474
EDC-4	vs	FDP-2	-30.625	0.0012	-49.1571	-12.0929	-0.478291	0.0595	-0.975758	0.0191754	-1.07331	0.1058	-2.37402	0.227405	-0.380143	0.0007	-0.600345	-0.159941	1.37114	0.0164	0.250906	2.49138	-18.6533	0.0002	-28.3324	-8.97424	-0.369854	0.0009	-0.587649	-0.15206	-0.370319	0.0004	-0.576219	-0.164419	0.642139	0.9338	-14.5174	15.8016	0.0616381	0	0.03272	0.0905561	-126.934	0.0619	-260.194	6.32669
EDC-5	vs	FDP-2	-76.78	0	-96.8264	-56.7336	-1.26477	0	-1.78415	-0.745383	-2.25374	0.0011	-3.61216	-0.895319	-1.12729	0	-1.35739	-0.897192	1.62308	0.0087	0.411334	2.83482	-21.8351	0	-32.3122	-11.3581	-1.41063	0	-1.64652	-1.17474	-1.32906	0	-1.55182	-1.10629	15.7846	0.0592	-0.614568	32.1837	0.0465169	0.0052	0.0138817	0.0791522	-103.568	0.1767	-253.827	46.6916
EDM	vs	FDP-2	-78.75	0	-97.2821	-60.2179	-0.837164	0.0016	-1.3564	-0.317926	-1.67941	0.0154	-3.03757	-0.321246	-0.751996	0	-0.964619	-0.539373	1.18571	0.038	0.065478	2.30595	-12.4377	0.0118	-22.1168	-2.75864	-0.774023	0	-0.991791	-0.556255	-0.668038	0	-0.873837	-0.462239	13.0528	0.0915	-2.10664	28.2123	0.0611275	0	0.0322095	0.0900456	-43.7247	0.5202	-176.985	89.5358
FPL	vs	FDP-2	-60.625	0	-79.1571	-42.0929	0.612127	0.0125	0.131996	1.09226	-0.763619	0.2332	-2.01893	0.491687	0.0317455	0.7698	-0.180886	0.244377	-0.404136	0.4795	-1.52437	0.7161	-2.69036	0.5859	-12.3694	6.98871	0.213322	0.0549	-0.0044346	0.431078	0.190973	0.0689	-0.0147842	0.396729	-2.45011	0.7514	-17.6096	12.7094	0.0490452	0.0119	0.0108267	0.0872636	-116.199	0.1954	-292.082	59.6833
APL	vs	FDP-2	-118.125	0	-136.657	-99.5929	0.130597	0.594	-0.349534	0.610728	1.30709	0.0413	0.0517829	2.5624	0.272038	0.0122	0.0593658	0.48471	-0.0925566	0.8714	-1.21279	1.02768	-5.38363	0.2756	-15.0627	4.29544	0.367435	0.0009	0.149646	0.585224	0.21515	0.048	0.0018959	0.428405	-12.2604	0.1261	-27.9678	3.4471	0.0017304	0.9095	-0.0281176	0.0315784	-32.7557	0.6406	-170.261	104.749
EPB	vs	FDP-2	-108.125	0	-126.657	-89.5929	-0.812127	0.0009	-1.29226	-0.331996	-1.66623	0.0093	-2.92154	-0.410925	-0.651409	0	-0.864173	-0.438646	1.87792	0.001	0.757683	2.99816	-7.52516	0.1276	-17.2042	2.15391	-1.02262	0	-1.24073	-0.804524	-0.750712	0	-0.956718	-0.544706	41.1822	0	26.0227	56.3417	0.0102466	0.4995	-0.0194947	0.039988	251.348	0.0003	114.304	388.393
EPL	vs	FDP-2	-66.25	0	-84.7821	-47.7179	-0.919403	0.0002	-1.39953	-0.439272	-0.59459	0.3532	-1.8499	0.660717	-0.48081	0	-0.693486	-0.268134	0.890718	0.1324	-0.2695	2.05094	-5.0489	0.3066	-14.728	4.63016	-0.629453	0	-0.847202	-0.411704	-0.640039	0	-0.845895	-0.434183	-1.13195	0.8836	-16.2914	14.0275	0.016712	0.2573	-0.012206	0.0456301	-28.4569	0.6756	-161.717	104.804
FDP-4	vs	FDP-3	-29.375	0.0019	-47.9071	-10.8429	-0.186381	0.4468	-0.666512	0.29375	0.358582	0.5756	-0.896725	1.61389	0.0076725	0.9436	-0.204923	0.220268	0.319014	0.5767	-0.801222	1.43925	-13.8276	0.0051	-23.5067	-4.14853	-0.0496596	0.6549	-0.267406	0.168086	-0.133411	0.2038	-0.339157	0.072336	-8.72808	0.2591	-23.8876	6.43141	0.0134567	0.3884	-0.0171187	0.044032	-7.52868	0.9165	-148.285	133.228
FDP-5	vs	FDP-3	8.125	0.3902	-10.4071	26.6571	-0.415299	0.09	-0.895429	0.0648323	-1.08899	0.0891	-2.3443	0.166314	-0.384829	0.0004	-0.597429	-0.172228	1.51782	0.0079	0.397581	2.63805	-22.5302	0	-32.2092	-12.8511	-0.477897	0	-0.695647	-0.260147	-0.573955	0	-0.779703	-0.368206	-9.60128	0.2145	-24.7608	5.55821	0.00446	0.7812	-0.0270156	0.0359356	-73.4782	0.3201	-218.317	71.3604
EIP	vs	FDP-3	-59.375	0	-77.9071	-40.8429	-1.26511	0	-1.74524	-0.784981	-0.750373	0.2414	-2.00568	0.504934	-0.645184	0	-0.857799	-0.432569	-0.828512	0.1472	-1.94875	0.291724	-37.4913	0	-47.1704	-27.8123	-1.08585	0	-1.30374	-0.867962	-0.934416	0	-1.14017	-0.728665	19.8605	0.0102	4.70096	35.0199	0.0144667	0.3679	-0.0170211	0.0459545	185.884	0.012	40.9286	330.839
EDC-2	vs	FDP-3	-2.5	0.7915	-21.0321	16.0321	-1.31213	0	-1.79226	-0.831996	-1.5375	0.0164	-2.79281	-0.282193	-0.883614	0	-1.09631	-0.670918	0.549406	0.3364	-0.57083	1.66964	-34.7085	0	-44.3875	-25.0294	-1.22452	0	-1.4423	-1.00673	-1.07268	0	-1.27856	-0.866806	13.0109	0.0925	-2.14858	28.1704	0.0153654	0.3246	-0.01521	0.0459407	97.3656	0.1752	-43.3906	238.122
EDC-3	vs	FDP-3	48.75	0	30.2179	67.2821	-0.629291	0.0102	-1.10942	-0.14916	-1.10634	0.0841	-2.36165	0.148963	-0.455358	0	-0.667925	-0.242792	-0.582661	0.308	-1.7029	0.537575	-40.246	0	-49.925	-30.5669	-0.614028	0	-0.831839	-0.396217	-0.470857	0	-0.676604	-0.26511	14.4707	0.0614	-0.688774	29.6302	0.0195217	0.2108	-0.0110537	0.050097	87.905	0.2209	-52.8513	228.661
EDC-4	vs	FDP-3	1.25	0.8948	-17.2821	19.7821	-0.661127	0.0092	-1.15859	-0.16366	-1.1082	0.0949	-2.40891	0.192517	-0.457122	0	-0.677516	-0.236728	1.00529	0.0786	-0.114943	2.12553	-36.0475	0	-45.7265	-26.3684	-0.663085	0	-0.880861	-0.44531	-0.635774	0	-0.841623	-0.429926	1.62166	0.8339	-13.5378	16.7812	0.0491654	0.0016	0.01859	0.0797407	-63.2421	0.3785	-203.998	77.5142
EDC-5	vs	FDP-3	-44.905	0	-64.9514	-24.8586	-1.4476	0	-1.96699	-0.928219	-2.28863	0.001	-3.64705	-0.930207	-1.20427	0	-1.43416	-0.974376	1.25723	0.042	0.0454858	2.46898	-39.2293	0	-49.7063	-28.7522	-1.70386	0	-1.93957	-1.46815	-1.59451	0	-1.81734	-1.37168	16.7641	0.0451	0.364955	33.1632	0.0340442	0.05	6.6e-06	0.0680818	-39.876	0.618	-196.607	116.855
EDM	vs	FDP-3	-46.875	0	-65.4071	-28.3429	-1.02	0.0001	-1.53924	-0.500761	-1.71429	0.0134	-3.07246	-0.356134	-0.828975	0	-1.04155	-0.616399	0.819866	0.1514	-0.30037	1.9401	-29.8319	0	-39.5109	-20.1528	-1.06725	0	-1.28508	-0.849423	-0.933493	0	-1.13928	-0.72771	14.0324	0.0696	-1.12712	29.1919	0.0486548	0.0018	0.0180794	0.0792301	19.9671	0.781	-120.789	160.723
FPL	vs	FDP-3	-28.75	0.0024	-47.2821	-10.2179	0.429291	0.0797	-0.0508398	0.909422	-0.798508	0.2125	-2.05381	0.456799	-0.0452332	0.6766	-0.25777	0.167304	-0.769985	0.1779	-1.89022	0.350251	-20.0845	0	-29.7636	-10.4055	-0.0799092	0.472	-0.297658	0.13784	-0.0744825	0.478	-0.280212	0.131247	-1.47059	0.8492	-16.6301	13.6889	0.0365724	0.069	-0.0028408	0.0759857	-52.5077	0.5702	-233.782	128.767
APL	vs	FDP-3	-86.25	0	-104.782	-67.7179	-0.0522388	0.8311	-0.53237	0.427892	1.2722	0.047	0.0168948	2.52751	0.195059	0.0721	-0.0175134	0.407632	-0.458405	0.4225	-1.57864	0.661831	-22.7778	0	-32.4569	-13.0987	0.0742039	0.5044	-0.143628	0.292036	-0.0503049	0.6438	-0.263511	0.162901	-11.2808	0.1592	-26.9883	4.42663	-0.0107423	0.5035	-0.042218	0.0207333	30.9361	0.6755	-113.903	175.775
EPB	vs	FDP-3	-76.25	0	-94.7821	-57.7179	-0.994963	0	-1.47509	-0.514832	-1.70112	0.0079	-2.95643	-0.445813	-0.728388	0	-0.941409	-0.515367	1.51207	0.0082	0.391834	2.63231	-24.9193	0	-34.5984	-15.2403	-1.31586	0	-1.53398	-1.09773	-1.01617	0	-1.22226	-0.810079	42.1617	0	27.0022	57.3212	-0.0022261	0.8893	-0.0335836	0.0291314	315.04	0	170.667	459.413
EPL	vs	FDP-3	-34.375	0.0003	-52.9071	-15.8429	-1.10224	0	-1.58237	-0.622108	-0.629478	0.3257	-1.88478	0.625829	-0.557789	0	-0.770335	-0.345242	0.52487	0.3753	-0.635348	1.68509	-22.4431	0	-32.1221	-12.764	-0.922684	0	-1.14045	-0.704914	-0.905494	0	-1.11135	-0.699634	-0.152431	0.9843	-15.3119	15.0071	0.0042393	0.7858	-0.0263361	0.0348146	35.2348	0.6237	-105.522	175.991
FDP-5	vs	FDP-4	37.5	0.0001	18.9679	56.0321	-0.228918	0.3501	-0.709049	0.251213	-1.44758	0.0238	-2.70288	-0.192268	-0.392501	0.0003	-0.605122	-0.17988	1.1988	0.036	0.0785668	2.31904	-8.70259	0.078	-18.3817	0.97647	-0.428237	0.0001	-0.645995	-0.21048	-0.440544	0	-0.646302	-0.234787	-0.8732	0.9101	-16.0327	14.2863	-0.0089967	0.5238	-0.0366583	0.018665	-65.9495	0.3106	-193.42	61.5213
EIP	vs	FDP-4	-30	0.0015	-48.5321	-11.4679	-1.07873	0	-1.55886	-0.5986	-1.10895	0.0834	-2.36426	0.146351	-0.652857	0	-0.865668	-0.440045	-1.14753	0.0447	-2.26776	-0.0272905	-23.6637	0	-33.3428	-13.9847	-1.03619	0	-1.25408	-0.818304	-0.801005	0	-1.0068	-0.595205	28.5885	0.0002	13.429	43.748	0.0010101	0.9429	-0.0266521	0.0286723	193.413	0.0029	65.9745	320.851
EDC-2	vs	FDP-4	26.875	0.0045	8.34286	45.4071	-1.12575	0	-1.60588	-0.645615	-1.89608	0.0031	-3.15139	-0.640775	-0.891287	0	-1.10415	-0.678419	0.230392	0.6869	-0.889844	1.35063	-20.8809	0	-30.5599	-11.2018	-1.17486	0	-1.39263	-0.957081	-0.939273	0	-1.1452	-0.73335	21.739	0.0049	6.5795	36.8985	0.0019087	0.8885	-0.0247742	0.0285916	104.894	0.0946	-18.0806	227.869
EDC-3	vs	FDP-4	78.125	0	59.5929	96.6571	-0.44291	0.0706	-0.923041	0.0372204	-1.46493	0.0222	-2.72023	-0.209619	-0.463031	0	-0.675752	-0.25031	-0.901675	0.1147	-2.02191	0.218561	-26.4184	0	-36.0975	-16.7393	-0.564369	0	-0.782193	-0.346545	-0.337446	0.0013	-0.543256	-0.131637	23.1988	0.0027	8.03931	38.3583	0.006065	0.656	-0.0206179	0.032748	95.4337	0.1283	-27.5413	218.409
EDC-4	vs	FDP-4	30.625	0.0012	12.0929	49.1571	-0.474746	0.0614	-0.972213	0.0227202	-1.46678	0.0271	-2.76749	-0.166065	-0.464794	0	-0.685249	-0.244339	0.686279	0.2299	-0.433957	1.80652	-22.2199	0	-31.8989	-12.5408	-0.613426	0	-0.831216	-0.395636	-0.502364	0	-0.70825	-0.296477	10.3497	0.1809	-4.80975	25.5092	0.0357087	0.0087	0.0090258	0.0623916	-55.7134	0.3746	-178.688	67.2616
EDC-5	vs	FDP-4	-15.53	0.1289	-35.5764	4.51635	-1.26122	0	-1.78061	-0.741839	-2.64721	0.0001	-4.00563	-1.28879	-1.21194	0	-1.44186	-0.98203	0.938216	0.1291	-0.273529	2.14996	-25.4017	0	-35.8787	-14.9246	-1.6542	0	-1.88988	-1.41853	-1.4611	0	-1.68389	-1.23831	25.4922	0.0023	9.09304	41.8913	0.0205876	0.1869	-0.0099833	0.0511585	-32.3473	0.6524	-173.106	108.412
EDM	vs	FDP-4	-17.5	0.0642	-36.0321	1.03214	-0.83362	0.0017	-1.35286	-0.314381	-2.07288	0.0028	-3.43104	-0.714716	-0.836647	0	-1.0493	-0.623994	0.500851	0.3809	-0.619385	1.62109	-16.0043	0.0012	-25.6833	-6.32521	-1.01759	0	-1.23543	-0.799762	-0.800083	0	-1.0059	-0.594264	22.7604	0.0033	7.60097	37.9199	0.0351981	0.0097	0.0085152	0.0618811	27.4958	0.6612	-95.4792	150.471
FPL	vs	FDP-4	0.625	0.9473	-17.9071	19.1571	0.615672	0.012	0.135541	1.0958	-1.15709	0.0708	-2.4124	0.0982171	-0.0529057	0.6257	-0.265514	0.159703	-1.089	0.0567	-2.20924	0.0312368	-6.25693	0.2052	-15.936	3.42214	-0.0302496	0.7854	-0.247997	0.187498	0.0589281	0.5746	-0.146832	0.264688	7.25749	0.3481	-7.902	22.417	0.0231158	0.2143	-0.0133694	0.0596009	-44.979	0.5994	-212.794	122.836
APL	vs	FDP-4	-56.875	0	-75.4071	-38.3429	0.134142	0.584	-0.345989	0.614273	0.913619	0.1537	-0.341687	2.16893	0.187387	0.0842	-0.0253027	0.400077	-0.77742	0.1738	-1.89766	0.342816	-8.9502	0.0699	-18.6293	0.728864	0.123864	0.2651	-0.0939876	0.341715	0.0831058	0.4451	-0.130187	0.296399	-2.55275	0.7501	-18.2602	13.1547	-0.024199	0.0864	-0.0518606	0.0034627	38.4647	0.5542	-89.0061	165.936
EPB	vs	FDP-4	-46.875	0	-65.4071	-28.3429	-0.808582	0.001	-1.28871	-0.328451	-2.0597	0.0013	-3.31501	-0.804395	-0.736061	0	-0.948937	-0.523184	1.19306	0.0369	0.0728196	2.31329	-11.0917	0.0247	-20.7708	-1.41266	-1.2662	0	-1.48432	-1.04807	-0.882756	0	-1.08892	-0.676591	50.8898	0	35.7303	66.0493	-0.0156828	0.2665	-0.043345	0.0119795	322.569	0	195.108	450.029
EPL	vs	FDP-4	-5	0.5969	-23.5321	13.5321	-0.915858	0.0002	-1.39599	-0.435727	-0.98806	0.1229	-2.24337	0.267247	-0.565461	0	-0.778121	-0.352802	0.205855	0.728	-0.954363	1.36607	-8.61547	0.0811	-18.2945	1.06359	-0.873025	0	-1.09081	-0.655242	-0.772084	0	-0.978018	-0.566149	8.57565	0.2675	-6.58384	23.7351	-0.0092174	0.4984	-0.0359003	0.0174656	42.7635	0.4955	-80.2115	165.738
EIP	vs	FDP-5	-67.5	0	-86.0321	-48.9679	-0.849813	0.0005	-1.32994	-0.369683	0.338619	0.597	-0.916687	1.59393	-0.260355	0.0164	-0.473023	-0.0476879	-2.34633	0	-3.46657	-1.22609	-14.9611	0.0024	-24.6402	-5.28208	-0.607955	0	-0.825777	-0.390134	-0.360461	0.0006	-0.566245	-0.154677	29.4617	0.0001	14.3022	44.6212	0.0100067	0.4931	-0.0186097	0.0386231	259.362	0.0001	127.585	391.139
EDC-2	vs	FDP-5	-10.625	0.2611	-29.1571	7.90714	-0.896828	0.0003	-1.37696	-0.416697	-0.448508	0.4838	-1.70381	0.806799	-0.498786	0	-0.711443	-0.286128	-0.968411	0.0902	-2.08865	0.151825	-12.1783	0.0137	-21.8573	-2.49921	-0.746619	0	-0.964375	-0.528862	-0.498729	0	-0.704625	-0.292833	22.6122	0.0035	7.4527	37.7717	0.0109054	0.4397	-0.0167563	0.038567	170.844	0.0086	43.373	298.315
EDC-3	vs	FDP-5	40.625	0	22.0929	59.1571	-0.213993	0.3824	-0.694123	0.266138	-0.0173507	0.9784	-1.27266	1.23796	-0.0705297	0.5157	-0.283203	0.142144	-2.10048	0.0002	-3.22071	-0.980242	-17.7158	0.0003	-27.3949	-8.03673	-0.136131	0.2205	-0.353907	0.0816441	0.103098	0.3261	-0.102655	0.30885	24.072	0.0019	8.91251	39.2315	0.0150617	0.2859	-0.0126	0.0427234	161.383	0.0131	33.9123	288.854
EDC-4	vs	FDP-5	-6.875	0.4672	-25.4071	11.6571	-0.245828	0.3328	-0.743295	0.251638	-0.019203	0.9769	-1.31992	1.28151	-0.0722929	0.5199	-0.292463	0.147877	-0.512524	0.3699	-1.63276	0.607712	-13.5173	0.0062	-23.1963	-3.83821	-0.185189	0.0956	-0.402975	0.0325976	-0.0618196	0.556	-0.267592	0.143953	11.2229	0.1468	-3.93655	26.3824	0.0447054	0.0015	0.0170437	0.072367	10.2361	0.8749	-117.235	137.707
EDC-5	vs	FDP-5	-53.03	0	-73.0764	-32.9836	-1.03231	0.0001	-1.55169	-0.512921	-1.19964	0.0835	-2.55806	0.158785	-0.819442	0	-1.04963	-0.58925	-0.260587	0.6734	-1.47233	0.951158	-16.6991	0.0018	-27.1761	-6.22203	-1.22597	0	-1.46181	-0.990126	-1.02056	0	-1.24329	-0.797819	26.3654	0.0016	9.96624	42.7645	0.0295842	0.0654	-0.0018893	0.0610578	33.6022	0.6495	-111.332	178.536
EDM	vs	FDP-5	-55	0	-73.5321	-36.4679	-0.604702	0.0225	-1.12394	-0.0854629	-0.625302	0.3669	-1.98346	0.732858	-0.444146	0	-0.656726	-0.231566	-0.697952	0.222	-1.81819	0.422284	-7.30168	0.1393	-16.9808	2.37738	-0.589357	0	-0.807146	-0.371568	-0.359539	0.0006	-0.565371	-0.153706	23.6336	0.0022	8.47417	38.7931	0.0441948	0.0017	0.0165331	0.0718565	93.4453	0.1508	-34.0256	220.916
FPL	vs	FDP-5	-36.875	0.0001	-55.4071	-18.3429	0.84459	0.0006	0.364459	1.32472	0.290485	0.6502	-0.964822	1.54579	0.339596	0.0017	0.126983	0.552208	-2.2878	0.0001	-3.40804	-1.16757	2.44567	0.6204	-7.2334	12.1247	0.397988	0.0003	0.180242	0.615733	0.499472	0	0.293738	0.705207	8.13069	0.2932	-7.02879	23.2902	0.0321124	0.0916	-0.0051997	0.0694246	20.9705	0.8106	-150.56	192.501
APL	vs	FDP-5	-94.375	0	-112.907	-75.8429	0.36306	0.1383	-0.117071	0.843191	2.36119	0.0002	1.10589	3.6165	0.579888	0	0.367304	0.792472	-1.97622	0.0005	-3.09646	-0.855986	-0.247606	0.96	-9.92667	9.43146	0.552101	0	0.334321	0.769881	0.52365	0	0.310275	0.737024	-1.67955	0.834	-17.387	14.0279	-0.0152023	0.2962	-0.0437276	0.0133229	104.414	0.1195	-27.0515	235.88
EPB	vs	FDP-5	-84.375	0	-102.907	-65.8429	-0.579664	0.018	-1.0598	-0.0995333	-0.612127	0.3392	-1.86743	0.64318	-0.343559	0.0016	-0.556534	-0.130585	-0.0057472	0.992	-1.12598	1.11449	-2.38913	0.6285	-12.0682	7.28993	-0.837959	0	-1.0561	-0.619816	-0.442212	0	-0.648291	-0.236133	51.763	0	36.6035	66.9224	-0.0066861	0.647	-0.0353043	0.0219321	388.518	0	256.673	520.363
EPL	vs	FDP-5	-42.5	0	-61.0321	-23.9679	-0.68694	0.005	-1.16707	-0.206809	0.459515	0.4731	-0.795792	1.71482	-0.17296	0.1109	-0.38558	0.0396603	-0.992948	0.0935	-2.15316	0.16727	0.0871206	0.9859	-9.59194	9.76619	-0.444787	0.0001	-0.662539	-0.227036	-0.331539	0.0016	-0.537384	-0.125694	9.44885	0.2218	-5.71064	24.6083	-0.0002207	0.9875	-0.0278824	0.027441	108.713	0.0946	-18.7579	236.184
EDC-2	vs	EIP	56.875	0	38.3429	75.4071	-0.0470149	0.8478	-0.527146	0.433116	-0.787127	0.2191	-2.04243	0.46818	-0.23843	0.0279	-0.451016	-0.0258442	1.37792	0.0159	0.257682	2.49815	2.78287	0.5731	-6.89619	12.4619	-0.138663	0.2121	-0.356446	0.0791201	-0.138268	0.1882	-0.3442	0.0676641	-6.84955	0.3758	-22.009	8.30994	0.0008986	0.9492	-0.0267636	0.0285608	-88.5184	0.1734	-215.957	38.9198
EDC-3	vs	EIP	108.125	0	89.5929	126.657	0.635821	0.0094	0.15569	1.11595	-0.35597	0.5784	-1.61128	0.899336	0.189826	0.0801	-0.0227321	0.402383	0.245852	0.6671	-0.874385	1.36609	-2.75465	0.577	-12.4337	6.92441	0.471824	0	0.254056	0.689592	0.463559	0	0.257746	0.669371	-5.38974	0.4859	-20.5492	9.76975	0.005055	0.7202	-0.0226072	0.0327171	-97.9791	0.1318	-225.417	29.4592
EDC-4	vs	EIP	60.625	0	42.0929	79.1571	0.603985	0.0173	0.106518	1.10145	-0.357822	0.5898	-1.65854	0.94289	0.188062	0.0943	-0.0322478	0.408373	1.8338	0.0013	0.713569	2.95404	1.44386	0.77	-8.2352	11.1229	0.422767	0.0001	0.204847	0.640686	0.298641	0.0045	0.0928267	0.504456	-18.2388	0.0184	-33.3983	-3.0793	0.0346986	0.014	0.0070364	0.0623608	-249.126	0.0001	-376.564	-121.688
EDC-5	vs	EIP	14.47	0.1571	-5.57641	34.5164	-0.182491	0.491	-0.701875	0.336893	-1.53826	0.0265	-2.89668	-0.179834	-0.559087	0	-0.78921	-0.328963	2.08574	0.0007	0.873998	3.29749	-1.73794	0.7451	-12.215	8.73911	-0.61801	0	-0.854149	-0.381872	-0.660095	0	-0.883172	-0.437018	-3.09635	0.7113	-19.4955	13.3028	0.0195775	0.2227	-0.0118896	0.0510446	-225.76	0.0022	-370.505	-81.0146
EDM	vs	EIP	12.5	0.1862	-6.03214	31.0321	0.245112	0.3549	-0.274127	0.764351	-0.963922	0.1642	-2.32208	0.394239	-0.183791	0.0902	-0.3964	0.0288189	1.64838	0.0039	0.528142	2.76861	7.65946	0.1209	-2.0196	17.3385	0.0185986	0.8671	-0.19924	0.236438	0.0009224	0.993	-0.204811	0.206655	-5.82808	0.4511	-20.9876	9.33141	0.0341881	0.0154	0.0065259	0.0618503	-165.917	0.0107	-293.355	-38.4787
FPL	vs	EIP	30.625	0.0012	12.0929	49.1571	1.6944	0	1.21427	2.17453	-0.0481343	0.9401	-1.30344	1.20717	0.599951	0	0.387339	0.812563	0.0585274	0.9184	-1.06171	1.17876	17.4068	0.0004	7.72775	27.0859	1.00594	0	0.788113	1.22377	0.859933	0	0.654177	1.06569	-21.331	0.0058	-36.4905	-6.17155	0.0221057	0.2436	-0.0150504	0.0592618	-238.392	0.0063	-409.47	-67.314
APL	vs	EIP	-26.875	0.0045	-45.4071	-8.34286	1.21287	0	0.732742	1.693	2.02257	0.0016	0.767268	3.27788	0.840244	0	0.627669	1.05282	0.370107	0.5173	-0.750129	1.49034	14.7135	0.0029	5.03447	24.3926	1.16006	0	0.942282	1.37783	0.884111	0	0.670984	1.09724	-31.1413	0.0001	-46.8488	-15.4338	-0.025209	0.0842	-0.0538254	0.0034073	-154.948	0.0212	-286.725	-23.171
EPB	vs	EIP	-16.875	0.0743	-35.4071	1.65714	0.270149	0.2701	-0.209982	0.75028	-0.950746	0.1377	-2.20605	0.30456	-0.083204	0.4444	-0.296441	0.130033	2.34058	0	1.22035	3.46082	12.572	0.0109	2.89295	22.2511	-0.230003	0.039	-0.44834	-0.0116661	-0.0817512	0.4367	-0.28776	0.124257	22.3012	0.0039	7.14175	37.4607	-0.0166928	0.253	-0.0453144	0.0119287	129.156	0.0548	-2.68086	260.993
EPL	vs	EIP	25	0.0082	6.46786	43.5321	0.162873	0.5061	-0.317258	0.643004	0.120896	0.8503	-1.13441	1.3762	0.0873955	0.4204	-0.125183	0.299974	1.35338	0.0222	0.193164	2.5136	15.0483	0.0023	5.3692	24.7273	0.163168	0.1421	-0.0546687	0.381005	0.0289216	0.783	-0.176874	0.234717	-20.0129	0.0097	-35.1724	-4.85339	-0.0102274	0.4687	-0.0378896	0.0174348	-150.649	0.0205	-278.087	-23.211
EDC-3	vs	EDC-2	51.25	0	32.7179	69.7821	0.682836	0.0053	0.202705	1.16297	0.431157	0.5008	-0.82415	1.68646	0.428256	0.0001	0.215604	0.640908	-1.13207	0.0476	-2.2523	-0.0118308	-5.53752	0.2622	-15.2166	4.14155	0.610487	0	0.392714	0.82826	0.601827	0	0.395983	0.80767	1.45981	0.8503	-13.6997	16.6193	0.0041563	0.7601	-0.0225266	0.0308393	-9.46065	0.8801	-132.436	113.514
EDC-4	vs	EDC-2	3.75	0.6917	-14.7821	22.2821	0.651	0.0103	0.153533	1.14847	0.429304	0.5177	-0.871408	1.73002	0.426493	0.0001	0.206317	0.646669	0.455887	0.4251	-0.664349	1.57612	-1.339	0.7863	-11.0181	8.34006	0.56143	0	0.343586	0.779274	0.436909	0	0.230874	0.642944	-11.3892	0.1409	-26.5487	3.77025	0.0338	0.013	0.0071171	0.0604829	-160.608	0.0105	-283.583	-37.6328
EDC-5	vs	EDC-2	-42.405	0	-62.4514	-22.3586	-0.135476	0.6092	-0.65486	0.383908	-0.75113	0.2785	-2.10955	0.607293	-0.320656	0.0063	-0.550932	-0.0903802	0.707824	0.2523	-0.50392	1.91957	-4.52081	0.3977	-14.9979	5.95624	-0.479347	0.0001	-0.715208	-0.243486	-0.521827	0	-0.744694	-0.29896	3.75319	0.6537	-12.6459	20.1523	0.0186789	0.2311	-0.011892	0.0492498	-137.242	0.056	-278.001	3.51751
EDM	vs	EDC-2	-44.375	0	-62.9071	-25.8429	0.292127	0.2702	-0.227112	0.811365	-0.176795	0.7986	-1.53496	1.18137	0.0546396	0.6146	-0.158038	0.267317	0.270459	0.6361	-0.849777	1.3907	4.87659	0.3234	-4.80247	14.5557	0.157262	0.157	-0.0605478	0.375071	0.13919	0.1852	-0.0667218	0.345102	1.02147	0.8949	-14.138	16.181	0.0332894	0.0145	0.0066065	0.0599724	-77.3986	0.2174	-200.374	45.5764
FPL	vs	EDC-2	-26.25	0.0055	-44.7821	-7.71786	1.74142	0	1.26129	2.22155	0.738993	0.2486	-0.516314	1.9943	0.838381	0	0.625709	1.05105	-1.31939	0.021	-2.43963	-0.199155	14.6239	0.0031	4.94488	24.303	1.14461	0	0.926853	1.36236	0.998201	0	0.792323	1.20408	-14.4815	0.0612	-29.641	0.677996	0.0212071	0.2546	-0.0152781	0.0576922	-149.873	0.08	-317.688	17.9418
APL	vs	EDC-2	-83.75	0	-102.282	-65.2179	1.25989	0	0.779757	1.74002	2.8097	0	1.55439	4.06501	1.07867	0	0.866058	1.29129	-1.00781	0.0779	-2.12805	0.112425	11.9307	0.0157	2.25161	21.6097	1.29872	0	1.08094	1.5165	1.02238	0	0.808895	1.23586	-24.2917	0.0024	-39.9992	-8.58428	-0.0261077	0.0643	-0.0537694	0.001554	-66.4296	0.3071	-193.9	61.0413
EPB	vs	EDC-2	-73.75	0	-92.2821	-55.2179	0.317164	0.1954	-0.162967	0.797295	-0.163619	0.7984	-1.41893	1.09169	0.155226	0.1535	-0.057919	0.368372	0.962664	0.0921	-0.157572	2.0829	9.78914	0.0475	0.110078	19.4682	-0.0913401	0.4121	-0.309589	0.126909	0.0565167	0.5911	-0.149652	0.262686	29.1508	0.0002	13.9913	44.3103	-0.0175915	0.2126	-0.0452537	0.0100708	217.674	0.0008	90.2138	345.135
EPL	vs	EDC-2	-31.875	0.0007	-50.4071	-13.3429	0.209888	0.3916	-0.270243	0.690019	0.908022	0.1563	-0.347284	2.16333	0.325826	0.0027	0.113182	0.53847	-0.0245365	0.9669	-1.18475	1.13568	12.2654	0.013	2.58633	21.9445	0.301831	0.0066	0.0840443	0.519618	0.167189	0.1114	-0.0386662	0.373045	-13.1633	0.0888	-28.3228	1.99615	-0.0111261	0.4138	-0.037809	0.0155569	-62.1308	0.3221	-185.106	60.8441
EDC-4	vs	EDC-3	-47.5	0	-66.0321	-28.9679	-0.0318359	0.9002	-0.529303	0.465631	-0.0018523	0.9978	-1.30256	1.29886	-0.0017632	0.9875	-0.222169	0.218642	1.58795	0.0055	0.467718	2.70819	4.19851	0.3952	-5.48055	13.8776	-0.0490572	0.6589	-0.266882	0.168767	-0.164917	0.1164	-0.370767	0.0409323	-12.8491	0.0967	-28.0085	2.31044	0.0296437	0.0294	0.0029607	0.0563266	-151.147	0.016	-274.122	-28.1721
EDC-5	vs	EDC-3	-93.655	0	-113.701	-73.6086	-0.818312	0.002	-1.3377	-0.298928	-1.18229	0.088	-2.54071	0.176136	-0.748912	0	-0.978844	-0.51898	1.83989	0.0029	0.628146	3.05164	1.01671	0.8492	-9.46035	11.4938	-1.08983	0	-1.32576	-0.853913	-1.12365	0	-1.34633	-0.900982	2.29338	0.784	-14.1058	18.6925	0.0145225	0.3518	-0.0160484	0.0450934	-127.781	0.0752	-268.54	12.9782
EDM	vs	EDC-3	-95.625	0	-114.157	-77.0929	-0.390709	0.1403	-0.909948	0.12853	-0.607952	0.3803	-1.96611	0.750209	-0.373616	0.0006	-0.586209	-0.161023	1.40253	0.0141	0.28229	2.52276	10.4141	0.035	0.735047	20.0932	-0.453225	0	-0.671064	-0.235386	-0.462636	0	-0.668507	-0.256766	-0.438341	0.9548	-15.5978	14.7211	0.0291331	0.0324	0.0024502	0.055816	-67.9379	0.2789	-190.913	55.037
FPL	vs	EDC-3	-77.5	0	-96.0321	-58.9679	1.05858	0	0.578451	1.53871	0.307836	0.6308	-0.947471	1.56314	0.410125	0.0002	0.197558	0.622692	-0.187324	0.7431	-1.30756	0.932912	20.1615	0	10.4824	29.8405	0.534119	0	0.316342	0.751896	0.396375	0.0002	0.19063	0.60212	-15.9413	0.0393	-31.1008	-0.781814	0.0170508	0.3597	-0.0194344	0.0535359	-140.413	0.101	-308.228	27.4024
APL	vs	EDC-3	-135	0	-153.532	-116.468	0.577052	0.0185	0.0969214	1.05718	2.37854	0.0002	1.12324	3.63385	0.650418	0	0.437824	0.863012	0.124255	0.8279	-0.995981	1.24449	17.4682	0.0004	7.78912	27.1472	0.688232	0	0.470455	0.906009	0.420552	0.0001	0.207161	0.633943	-25.7516	0.0013	-41.459	-10.0441	-0.030264	0.032	-0.0579257	-0.0026023	-56.9689	0.3811	-184.44	70.5019
EPB	vs	EDC-3	-125	0	-143.532	-106.468	-0.365672	0.1355	-0.845803	0.114459	-0.594776	0.3531	-1.85008	0.660531	-0.27303	0.012	-0.48614	-0.0599187	2.09473	0.0002	0.974495	3.21497	15.3267	0.0019	5.6476	25.0057	-0.701827	0	-0.920072	-0.483582	-0.54531	0	-0.75141	-0.339209	27.691	0.0003	12.5315	42.8505	-0.0217478	0.1233	-0.0494101	0.0059145	227.135	0.0005	99.6745	354.596
EPL	vs	EDC-3	-83.125	0	-101.657	-64.5929	-0.472948	0.0535	-0.953079	0.0071831	0.476866	0.4565	-0.778441	1.73217	-0.10243	0.3449	-0.314989	0.110129	1.10753	0.0614	-0.0526874	2.26775	17.8029	0.0003	8.12385	27.482	-0.308656	0.0055	-0.52645	-0.0908621	-0.434637	0	-0.640498	-0.228776	-14.6231	0.0587	-29.7826	0.536344	-0.0152824	0.2616	-0.0419653	0.0114005	-52.6702	0.4012	-175.645	70.3048
EDC-5	vs	EDC-4	-46.155	0	-66.2014	-26.1086	-0.786476	0.004	-1.32261	-0.250348	-1.18043	0.0989	-2.58242	0.221552	-0.747149	0	-0.984874	-0.509424	0.251937	0.6836	-0.959808	1.46368	-3.18181	0.5517	-13.6589	7.29525	-1.04078	0	-1.27656	-0.804996	-0.958737	0	-1.18176	-0.735716	15.1424	0.0703	-1.25671	31.5416	-0.0151211	0.3323	-0.045692	0.0154498	23.3661	0.7449	-117.393	164.125
EDM	vs	EDC-4	-48.125	0	-66.6571	-29.5929	-0.358873	0.1893	-0.894764	0.177017	-0.606099	0.3967	-2.00766	0.795459	-0.371853	0.0009	-0.592083	-0.151623	-0.185428	0.7456	-1.30566	0.934808	6.2156	0.2082	-3.46347	15.8947	-0.404168	0.0003	-0.622	-0.186337	-0.297719	0.0046	-0.503591	-0.0918471	12.4107	0.1086	-2.74878	27.5702	-0.0005106	0.9701	-0.0271935	0.0261724	83.2091	0.1848	-39.7658	206.184
FPL	vs	EDC-4	-30	0.0015	-48.5321	-11.4679	1.09042	0	0.592951	1.58788	0.309688	0.6408	-0.991025	1.6104	0.411888	0.0002	0.191485	0.632292	-1.77528	0.0019	-2.89551	-0.655042	15.9629	0.0012	6.28388	25.642	0.583176	0	0.365385	0.800967	0.561292	0	0.35549	0.767093	-3.09225	0.6893	-18.2517	12.0672	-0.0125929	0.4987	-0.0490781	0.0238922	10.7343	0.9002	-157.081	178.549
APL	vs	EDC-4	-87.5	0	-106.032	-68.9679	0.608888	0.0164	0.111422	1.10635	2.3804	0.0003	1.07968	3.68111	0.652181	0	0.431881	0.872481	-1.4637	0.0104	-2.58393	-0.343462	13.2697	0.0072	3.59061	22.9487	0.737289	0	0.519403	0.955176	0.585469	0	0.372057	0.798882	-12.9025	0.1074	-28.61	2.80497	-0.0599077	0	-0.0875693	-0.032246	94.1781	0.1476	-33.2927	221.649
EPB	vs	EDC-4	-77.5	0	-96.0321	-58.9679	-0.333836	0.1884	-0.831302	0.163631	-0.592924	0.3716	-1.89364	0.707789	-0.271266	0.0159	-0.491785	-0.0507476	0.506777	0.3753	-0.613459	1.62701	11.1281	0.0242	1.44908	20.8072	-0.65277	0	-0.870733	-0.434807	-0.380393	0.0003	-0.586532	-0.174254	40.54	0	25.3805	55.6995	-0.0513914	0.0003	-0.0790537	-0.0237292	378.282	0	250.821	505.743
EPL	vs	EDC-4	-35.625	0.0002	-54.1571	-17.0929	-0.441112	0.0822	-0.938578	0.0563547	0.478718	0.4707	-0.821995	1.77943	-0.100667	0.3707	-0.321068	0.119735	-0.480424	0.417	-1.64064	0.679794	13.6044	0.0059	3.92534	23.2835	-0.259599	0.0195	-0.47737	-0.0418279	-0.26972	0.0102	-0.475555	-0.0638849	-1.77409	0.8186	-16.9336	13.3854	-0.0449261	0.001	-0.071609	-0.0182431	98.4769	0.1165	-24.4981	221.452
EDM	vs	EDC-5	-1.96997	0.8473	-22.0164	18.0764	0.427603	0.1313	-0.127827	0.983033	0.574335	0.4384	-0.878402	2.02707	0.375296	0.0014	0.145172	0.60542	-0.437365	0.4793	-1.64911	0.77438	9.3974	0.0787	-1.07965	19.8745	0.636609	0	0.400445	0.872773	0.661018	0	0.437836	0.884199	-2.73172	0.7441	-19.1309	13.6674	0.0146106	0.3489	-0.0159603	0.0451815	59.843	0.4047	-80.9161	200.602
FPL	vs	EDC-5	16.155	0.1142	-3.89135	36.2014	1.87689	0	1.35751	2.39628	1.49012	0.0316	0.1317	2.84855	1.15904	0	0.92918	1.38889	-2.02721	0.001	-3.23896	-0.81547	19.1447	0.0003	8.6677	29.6218	1.62395	0	1.38823	1.85968	1.52003	0	1.29719	1.74287	-18.2347	0.0293	-34.6338	-1.83554	0.0025282	0.8998	-0.0368285	0.041885	-12.6318	0.891	-193.313	168.049
APL	vs	EDC-5	-41.345	0.0001	-61.3914	-21.2986	1.39536	0	0.875981	1.91475	3.56083	0	2.20241	4.91925	1.39933	0	1.16923	1.62943	-1.71564	0.0055	-2.92738	-0.503891	16.4515	0.0021	5.97443	26.9285	1.77807	0	1.54194	2.0142	1.54421	0	1.31375	1.77466	-28.0449	0.0012	-44.9735	-11.1163	-0.0447865	0.0053	-0.0762601	-0.013313	70.812	0.3383	-74.1217	215.746
EPB	vs	EDC-5	-31.345	0.0022	-51.3914	-11.2986	0.452641	0.0876	-0.0667434	0.972025	0.58751	0.3966	-0.770912	1.94593	0.475883	0.0001	0.245676	0.706089	0.254839	0.6802	-0.956906	1.46658	14.31	0.0074	3.8329	24.787	0.388007	0.0013	0.151721	0.624293	0.578344	0	0.355263	0.801425	25.3976	0.0024	8.99845	41.7967	-0.0362703	0.0239	-0.0677499	-0.0047907	354.916	0	209.932	499.9
EPL	vs	EDC-5	10.53	0.3032	-9.51636	30.5764	0.345365	0.1925	-0.174019	0.864749	1.65915	0.0167	0.30073	3.01757	0.646482	0	0.416556	0.876408	-0.732361	0.2502	-1.98063	0.515913	16.7862	0.0017	6.30915	27.2633	0.781178	0	0.545218	1.01714	0.689017	0	0.465912	0.912122	-16.9165	0.0432	-33.3157	-0.517386	-0.0298049	0.056	-0.0603758	0.000766	75.1108	0.2956	-65.6483	215.87
FPL	vs	EDM	18.125	0.0553	-0.407143	36.6571	1.44929	0	0.930052	1.96853	0.915787	0.1863	-0.442373	2.27395	0.783742	0	0.571139	0.996344	-1.58985	0.0054	-2.71009	-0.469614	9.74735	0.0484	0.0682841	19.4264	0.987345	0	0.76952	1.20517	0.859011	0	0.653205	1.06482	-15.503	0.045	-30.6624	-0.343473	-0.0120823	0.5163	-0.0485675	0.0244028	-72.4748	0.3973	-240.29	95.3403
APL	vs	EDM	-39.375	0	-57.9071	-20.8429	0.967762	0.0003	0.448523	1.487	2.9865	0	1.62834	4.34466	1.02403	0	0.811438	1.23663	-1.27827	0.0253	-2.39851	-0.158035	7.05408	0.1532	-2.62499	16.7331	1.14146	0	0.923655	1.35926	0.883189	0	0.670104	1.09627	-25.3132	0.0016	-41.0207	-9.60575	-0.0593971	0	-0.0870588	-0.0317354	10.969	0.8661	-116.502	138.44
EPB	vs	EDM	-29.375	0.0019	-47.9071	-10.8429	0.0250376	0.9247	-0.494201	0.544277	0.0131756	0.9848	-1.34499	1.37134	0.100587	0.3547	-0.112414	0.313588	0.692205	0.2259	-0.428031	1.81244	4.91255	0.3198	-4.76652	14.5916	-0.248602	0.0254	-0.466629	-0.0305743	-0.0826736	0.4316	-0.288691	0.123343	28.1293	0.0003	12.9698	43.2888	-0.0508809	0.0003	-0.0785432	-0.0232186	295.073	0	167.612	422.533
EPL	vs	EDM	12.5	0.1862	-6.03214	31.0321	-0.0822385	0.7562	-0.601477	0.437001	1.08482	0.1175	-0.273343	2.44298	0.271186	0.0124	0.0585789	0.483793	-0.294996	0.6182	-1.45521	0.865222	7.3888	0.1346	-2.29026	17.0679	0.144569	0.1932	-0.0731892	0.362328	0.0279992	0.7897	-0.177789	0.233787	-14.1848	0.0667	-29.3443	0.974685	-0.0444155	0.0011	-0.0710984	-0.0177326	15.2677	0.8077	-107.707	138.243
APL	vs	FPL	-57.5	0	-76.0321	-38.9679	-0.48153	0.0493	-0.961661	-0.001399	2.07071	0.0012	0.815402	3.32602	0.240293	0.0267	0.0277159	0.452869	0.31158	0.5857	-0.808657	1.43182	-2.69327	0.5855	-12.3723	6.98579	0.154113	0.1655	-0.0636942	0.37192	0.0241776	0.8242	-0.189114	0.237469	-9.81025	0.2209	-25.5177	5.89721	-0.0473148	0.0129	-0.0846269	-0.0100026	83.4438	0.3404	-88.0864	254.974
EPB	vs	FPL	-47.5	0	-66.0321	-28.9679	-1.42425	0	-1.90438	-0.944123	-0.902612	0.1588	-2.15792	0.352695	-0.683155	0	-0.896154	-0.470156	2.28206	0.0001	1.16182	3.40229	-4.8348	0.3276	-14.5139	4.84427	-1.23595	0	-1.45412	-1.01777	-0.941685	0	-1.14783	-0.735538	43.6323	0	28.4728	58.7918	-0.0387985	0.0416	-0.0761177	-0.0014793	367.548	0	195.964	539.132
EPL	vs	FPL	-5.625	0.5519	-24.1571	12.9071	-1.53153	0	-2.01166	-1.0514	0.16903	0.7918	-1.08628	1.42434	-0.512555	0	-0.725097	-0.300014	1.29485	0.0287	0.134637	2.45507	-2.35854	0.6329	-12.0376	7.32052	-0.842775	0	-1.06055	-0.625001	-0.831012	0	-1.03686	-0.625162	1.31816	0.8647	-13.8413	16.4777	-0.0323332	0.0824	-0.0688183	0.004152	87.7425	0.3055	-80.0726	255.558
EPB	vs	APL	10	0.2902	-8.53214	28.5321	-0.942724	0.0001	-1.42285	-0.462593	-2.97332	0	-4.22863	-1.71801	-0.923447	0	-1.13665	-0.710241	1.97047	0.0006	0.850239	3.09071	-2.14153	0.6645	-11.8206	7.53754	-1.39006	0	-1.60837	-1.17175	-0.965862	0	-1.17937	-0.752356	53.4425	0	37.7351	69.15	0.0085162	0.5597	-0.020102	0.0371344	284.104	0	152.259	415.949
EPL	vs	APL	51.875	0	33.3429	70.4071	-1.05	0	-1.53013	-0.569869	-1.90168	0.003	-3.15699	-0.646372	-0.752848	0	-0.965398	-0.540298	0.983275	0.0967	-0.176943	2.14349	0.334727	0.946	-9.34434	10.0138	-0.996888	0	-1.21468	-0.779096	-0.855189	0	-1.06849	-0.641885	11.1284	0.165	-4.57906	26.8359	0.0149816	0.2885	-0.0126801	0.0426433	4.29875	0.9473	-123.172	131.77
EPL	vs	EPB	41.875	0	23.3429	60.4071	-0.107276	0.6614	-0.587407	0.372855	1.07164	0.0943	-0.183665	2.32695	0.170599	0.1167	-0.0425343	0.383733	-0.9872	0.0954	-2.14742	0.173017	2.47625	0.6161	-7.20281	12.1553	0.393171	0.0004	0.175142	0.611201	0.110673	0.2922	-0.0952585	0.316604	-42.3141	0	-57.4736	-27.1546	0.0064654	0.6469	-0.0211969	0.0341277	-279.805	0	-407.266	-152.345
DTT	vs	SSP																	-4.6407	0	-5.83829	-3.44312	-2.05367	0.6882	-12.0828	7.97543
DTT	vs	IS																	-1.9137	0.0012	-3.07392	-0.753482	4.95498	0.3157	-4.72408	14.634
DTT	vs	SSC																	-1.87299	0.0016	-3.03321	-0.712777	0.0700722	0.9887	-9.60899	9.74914
DTT	vs	LHBT																	-0.713907	0.262	-1.96135	0.53354	-14.4532	0.0034	-24.1323	-4.77413
DTT	vs	DBT																	1.39356	0.0229	0.193449	2.59368	-11.6158	0.0187	-21.2949	-1.93678
DTT	vs	BrR																	1.83363	0.0027	0.634424	3.03283	-10.1933	0.039	-19.8724	-0.514244
FCR	vs	DTT																	-1.98997	0.0011	-3.18756	-0.79239	17.0645	0.0005	7.38544	26.7436
PL	vs	DTT																	-1.37767	0.0199	-2.53789	-0.217456	17.6225	0.0004	7.94348	27.3016
FCU	vs	DTT																	-1.88068	0.0015	-3.04089	-0.720457	16.6092	0.0008	6.93009	26.2882
ECRL	vs	DTT																	-1.66493	0.0049	-2.82515	-0.504711	19.1608	0.0001	9.48173	28.8398
ECRB	vs	DTT																	-0.725412	0.2204	-1.88563	0.434806	19.5308	0.0001	9.85169	29.2098
ECU	vs	DTT																	1.82666	0.0028	0.628542	3.02478	18.2208	0.0002	8.54175	27.8999
FDS-2	vs	DTT																	-1.14802	0.0525	-2.30823	0.0122019	20.3823	0	10.7032	30.0613
FDS-3	vs	DTT																	-1.47778	0.0125	-2.638	-0.317567	34.6404	0	24.9614	44.3195
FDS-4	vs	DTT																	-0.789834	0.1821	-1.95005	0.370384	27.418	0	17.7389	37.0971
FDS-5	vs	DTT																	0.555035	0.3484	-0.605183	1.71525	15.3767	0.0018	5.6976	25.0557
FDP-2	vs	DTT																	-0.396279	0.5032	-1.5565	0.763939	22.4985	0	12.8194	32.1775
FDP-3	vs	DTT																	-0.0304304	0.959	-1.19065	1.12979	39.8927	0	30.2136	49.5717
FDP-4	vs	DTT																	0.288584	0.6259	-0.871634	1.4488	26.065	0	16.386	35.7441
FDP-5	vs	DTT																	1.48739	0.012	0.327169	2.6476	17.3625	0.0004	7.6834	27.0415
EIP	vs	DTT																	-0.858942	0.1468	-2.01916	0.301275	2.40132	0.6268	-7.27775	12.0804
EDC-2	vs	DTT																	0.518976	0.3806	-0.641242	1.67919	5.18419	0.2938	-4.49488	14.8633
EDC-3	vs	DTT																	-0.613091	0.3003	-1.77331	0.547127	-0.353332	0.943	-10.0324	9.32573
EDC-4	vs	DTT																	0.974863	0.0996	-0.185355	2.13508	3.84518	0.4362	-5.83388	13.5243
EDC-5	vs	DTT																	1.2268	0.0541	-0.0214734	2.47507	0.663375	0.9012	-9.81368	11.1404
EDM	vs	DTT																	0.789435	0.1823	-0.370783	1.94965	10.0608	0.0416	0.381714	19.7398
FPL	vs	DTT																	-0.800415	0.1763	-1.96063	0.359803	19.8081	0.0001	10.1291	29.4872
APL	vs	DTT																	-0.488835	0.4089	-1.64905	0.671382	17.1149	0.0005	7.43579	26.7939
EPB	vs	DTT																	1.48164	0.0123	0.321422	2.64186	14.9733	0.0024	5.29426	24.6524
EPL	vs	DTT																	0.494439	0.4184	-0.703143	1.69202	17.4496	0.0004	7.77052	27.1287
